# Supplementary material for: Structural, mechanistic and functional insight into gliotoxin bis-thiomethylation in Aspergillus fumigatus
Source: Open Biol. 2017 Feb 8;7(2):160292. doi: 10.1098/rsob.160292 (PMC5356443; doi:10.1098/rsob.160292)
Supplement: Supplementary Data Table S3 [file rsob160292supp2.xlsx]

## Sheet: WT GT vs MeOH
Wild-type GT vs MeOH Treatment: Proteins significantly altered in abundance sorted by fold change
WTGT_1	WTGT_2	WTGT_3	WTMe_1	WTMe_2	WTMe_3	Peptides	Seq coverage [%]	t-test p value	t-test Difference	WTGT	WTMe	Protein IDs	Fasta headers
33.1147	32.6241	32.7602	27.0494	28.5455	26.9021	17	83.5	0.000610709	5.33398	32.833	27.499	AFUA_6g09740;AFUB_075790	>AFUA_6g09740 (Gliotoxin sulfhydryl oxidase required for gliotoxin biosynthesis;encoded in gliotoxin biosynthetic gene cluster;involved in self-protection against exogenous gliotoxin;induced in biofilm;immunoreactive;no human homolog)
32.6643	31.6728	31.3937	NaN	28.4805	24.6733	11	45.1	0.0381713	5.33342	31.9103	26.5769	AFUA_2g11120;AFUB_026880	>AFUA_2g11120 (Has domain(s) with predicted methyltransferase activity);>AFUB_026880 (conserved hypothetical protein) GtmA
24.3925	25.4539	25.3453	22.2985	21.6567	NaN	5	15.6	0.00839988	3.08632	25.0639	21.9776	AFUA_1g10560;AFUB_009980	>AFUA_1g10560 (Ortholog(s) have GTPase activity, RNA binding activity, role in rRNA processing, ribosomal large subunit export from nucleus and nucleolus, preribosome, large subunit precursor localization);>AFUB_009980 (GTP binding protein, putative)
NaN	27.342	27.154	25.6231	23.9929	23.7276	3	10.9	0.0356174	2.80011	27.248	24.4479	AFUA_1g05800;AFUB_006190	>AFUA_1g05800 (Putative mitogen-activated protein kinase kinase (MAPKK);essential for cell wall integrity signaling;calcium induced);>AFUB_006190 (MAP kinase kinase (Mkk2), putative)
26.3862	26.9861	27.7509	25.3545	23.9393	25.4839	6	13.2	0.0287979	2.11516	27.0411	24.9259	AFUA_2g08460;AFUB_024410	>AFUA_2g08460 (Ortholog(s) have pseudouridine synthase activity, role in snRNA pseudouridine synthesis, tRNA pseudouridine synthesis and nucleus localization);>AFUB_024410 (tRNA pseudouridine synthase, putative)
25.6835	26.6039	26.3076	24.2795	23.9895	24.3382	4	15	0.00239304	1.99592	26.1983	24.2024	AFUA_6g07100;AFUB_073040	>AFUA_6g07100 (Ortholog(s) have role in peptidyl-diphthamide biosynthetic process from peptidyl-histidine and cytoplasm localization);>AFUB_073040 (diphthamide biosynthesis protein Dph2, putative)
26.4906	26.5659	27.3965	24.9849	25.0051	24.6065	3	20.5	0.00356387	1.95217	26.8177	24.8655	AFUA_3g13410;AFUB_035800	>AFUA_3g13410 (Ortholog of A. nidulans FGSC A4 : AN3166, A. oryzae RIB40 : AO090012000790, A. niger ATCC 1015 : 137007-mRNA, N. fischeri NRRL 181 : NFIA_063950 and Aspergillus flavus NRRL 3357 : AFL2T_03654);>AFUB_035800 (conserved hypothetical protein)
NaN	25.7111	25.7017	NaN	23.8689	23.7804	4	2.7	0.000559224	1.88176	25.7064	23.8246	AFUA_5g06260;AFUB_053790	>AFUA_5g06260 (Has domain(s) with predicted ATP binding, DNA binding, helicase activity);>AFUB_053790 (SNF2 family helicase/ATPase (Ino80), putative)
25.1582	26.2111	NaN	24.226	23.6006	23.5821	7	11	0.0292259	1.88171	25.6846	23.8029	AFUA_6g12980;AFUB_001760	>AFUA_6g12980 (Ortholog(s) have microtubule plus-end binding activity, role in regulation of microtubule polymerization or depolymerization and cytoplasmic microtubule, spindle microtubule, spindle pole body localization);>AFUB_001760 (spindle pole body co
27.8437	27.5393	27.8291	26.2127	25.9834	25.4056	6	32.6	0.00197369	1.87009	27.7374	25.8673	AFUA_2g14850;AFUB_030490	>AFUA_2g14850 (Has domain(s) with predicted catalytic activity and role in metabolic process);>AFUB_030490 (enoyl-CoA hydratase/isomerase family protein)
26.9846	27.9175	27.1746	25.4796	25.171	25.9186	5	45.9	0.00684071	1.8358	27.3589	25.5231	AFUA_2g17060;AFUB_032720	>AFUA_2g17060 (Ortholog(s) have role in ribosomal large subunit biogenesis and preribosome, large subunit precursor localization);>AFUB_032720 (60S ribosome biogenesis protein Nip7, putative)
28.179	27.7784	NaN	26.0695	26.2454	26.2374	5	31.1	0.00171306	1.7946	27.9787	26.1841	AFUB_024150;AFUA_2g08140	>AFUB_024150 (conserved hypothetical protein);>AFUA_2g08140 (Has domain(s) with predicted catalytic activity, role in RNA metabolic process and intracellular localization)
27.6351	27.2925	27.6626	25.6854	25.7348	25.7915	4	28.9	0.000128664	1.79283	27.5301	25.7372	AFUA_1g09410;AFUB_008860	>AFUA_1g09410 (Ortholog(s) have structural constituent of ribosome activity, role in mitochondrial genome maintenance and mitochondrial large ribosomal subunit localization);>AFUB_008860 (50S ribosomal protein L17)
26.1814	26.2483	NaN	24.6033	24.3096	24.4178	3	16.5	0.000571683	1.77123	26.2148	24.4436	AFUA_3g13430;AFUB_035780	>AFUA_3g13430 (Ortholog of A. nidulans FGSC A4 : AN3164, A. niger CBS 513.88 : An02g09300, A. oryzae RIB40 : AO090012000788, A. niger ATCC 1015 : 172938-mRNA and Aspergillus terreus NIH2624 : ATET_04058);>AFUB_035780 (conserved hypothetical protein)
27.3182	27.0082	27.3834	25.3501	25.4856	25.6171	8	17.7	0.000228312	1.75231	27.2366	25.4843	AFUA_6g10730;AFUB_076770	>AFUA_6g10730 (Ortholog(s) have nuclear periphery localization);>AFUB_076770 (nucleoporin NUP49/NSP49, putative)
26.6697	27.1264	25.6795	24.6771	25.1429	24.5226	3	5.8	0.0213554	1.71099	26.4919	24.7809	AFUA_2g10790;AFUB_026570	>AFUA_2g10790 (Ortholog of A. nidulans FGSC A4 : AN5927, A. niger ATCC 1015 : 120353-mRNA, Aspergillus terreus NIH2624 : ATET_01498 and Aspergillus carbonarius ITEM 5010 : Acar5010_040299);>AFUB_026570 (pentatricopeptide repeat protein)
26.3782	27.094	26.3473	25.0639	25.0984	24.6041	9	6.4	0.00444643	1.68432	26.6065	24.9221	AFUA_6g12400;AFUB_078400	>AFUA_6g12400 (Putative 1,3-beta-glucan synthase catalytic subunit, major subunit of glucan synthase;predicted transmembrane protein;essential);>AFUB_078400 (1,3-beta-glucan synthase catalytic subunit FksP)
28.4234	28.7177	29.1539	27.2464	26.8317	27.2479	21	26.5	0.00282969	1.65633	28.765	27.1087	AFUA_2g11810;AFUB_027560	>AFUA_2g11810 (Ortholog(s) have 90S preribosome, nucleus localization);>AFUB_027560 (pre-rRNA processing protein Rrp12, putative)
26.864	27.1896	26.9297	25.2575	25.9441	24.88	8	5.2	0.0075044	1.63388	26.9944	25.3605	AFUB_010880;AFUA_1g11450	>AFUB_010880 (myosin class II heavy chain (MHC), putative);>AFUA_1g11450 (Ortholog of A. nidulans FGSC A4 : AN1156, A. niger CBS 513.88 : An08g03570, A. oryzae RIB40 : AO090038000280, A. niger ATCC 1015 : 52740-mRNA and Aspergillus terreus NIH2624 : ATET_0
26.3956	25.5654	26.1986	25.0643	24.1706	24.1958	3	6.1	0.0150581	1.57631	26.0532	24.4769	AFUA_6g02620;AFUB_095690	>AFUA_6g02620 (Has domain(s) with predicted 2-dehydropantoate 2-reductase activity, NADP binding activity and role in oxidation-reduction process);>AFUB_095690 (2-dehydropantoate 2-reductase, putative)
27.6623	27.2821	27.8972	26.0462	26.0505	26.1457	7	32.7	0.00109087	1.53306	27.6139	26.0808	AFUA_1g05530;AFUB_005870	>AFUA_1g05530 (Ortholog(s) have nicotinamide riboside hydrolase activity, nicotinic acid riboside hydrolase activity, uridine nucleosidase activity);>AFUB_005870 (uridine nucleosidase Urh1, putative)
25.7008	26.0697	NaN	24.2498	24.3135	24.6519	4	10.5	0.0060134	1.48019	25.8853	24.4051	AFUA_5g12010;AFUB_059590	>AFUA_5g12010 (Ortholog(s) have protein serine/threonine phosphatase activity);>AFUB_059590 (serine/threonine protein phosphatase, putative)
25.1994	26.3676	25.216	24.0536	24.2434	24.0596	6	6.1	0.0196512	1.47548	25.5943	24.1189	AFUA_5g07970;AFUB_055500	>AFUA_5g07970 (Ortholog(s) have bilirubin transmembrane transporter activity, glutathione S-conjugate-exporting ATPase activity, role in bilirubin transport, response to metal ion, transmembrane transport and fungal-type vacuole membrane localization);>AFU
28.04	28.1087	27.888	25.7816	27.0607	26.7843	6	28.9	0.0202823	1.47005	28.0123	26.5422	AFUA_1g09450;AFUB_008900	>AFUA_1g09450 (Ortholog(s) have enzyme regulator activity, guanyl-nucleotide exchange factor activity, translation initiation factor activity and role in regulation of translational initiation);>AFUB_008900 (translation regulator GCD7)
25.8073	25.6518	26.3425	24.675	24.5696	24.2535	4	5.5	0.00421645	1.43447	25.9339	24.4994	AFUA_3g09880;AFUB_039290	>AFUA_3g09880 (Ortholog(s) have 3-5-exoribonuclease activity);>AFUB_039290 (exosome complex exonuclease Rrp6, putative)
24.4109	25.5029	26.0652	24.1573	23.712	23.8384	5	6.9	0.0474228	1.4238	25.3263	23.9026	AFUA_1g02510;AFUB_002890	>AFUA_1g02510 (Has domain(s) with predicted RNA binding activity);>AFUB_002890 (RNA-binding protein, putative)
26.6874	27.2762	26.9676	25.4412	25.5709	25.6827	14	38.9	0.00154339	1.41215	26.9771	25.5649	AFUA_5g13540;AFUB_061240	>AFUA_5g13540 (Ortholog(s) have fungal-type vacuole localization);>AFUB_061240 (vacuolar armadillo repeat protein Vac8, putative)
26.6523	26.9766	26.9969	25.9407	25.2598	25.1932	8	36.1	0.00588267	1.41071	26.8753	25.4645	AFUA_2g07570;AFUB_023620	>AFUA_2g07570 (Ortholog(s) have glutamate 5-kinase activity, role in proline biosynthetic process and cytoplasm localization);>AFUB_023620 (glutamate 5-kinase, putative)
NaN	25.9699	25.2957	24.0021	24.3031	24.4009	7	12.5	0.0178638	1.39743	25.6328	24.2354	AFUA_2g15970;AFUB_031650	>AFUA_2g15970 (Phosphatidylethanolamine N-methyltransferase;no human homolog);>AFUB_031650 (phosphatidylethanolamine methyltransferase)
27.1449	26.7614	27.2692	25.6143	25.965	25.448	6	20.5	0.00304747	1.38277	27.0585	25.6757	AFUA_5g06760;AFUB_054320	>AFUA_5g06760 (Has domain(s) with predicted nucleic acid binding, nucleotide binding, zinc ion binding activity);>AFUB_054320 (cell cycle control protein (Cwf2), putative)
NaN	27.1927	27.4928	26.0559	25.7549	26.0964	4	42	0.00455483	1.37373	27.3428	25.969	AFUA_6g04540;AFUB_093760	>AFUA_6g04540 (Calcineurin regulatory subunit;transcript induced by exposure to human airway epithelial cells);>AFUB_093760 (calcineurin regulatory subunit CalA)
28.3034	NaN	27.6504	27.0312	26.2478	26.5484	7	10.4	0.0372944	1.36778	27.9769	26.6091	AFUA_2g09170;AFUB_025050	>AFUA_2g09170 (Ortholog of A. nidulans FGSC A4 : AN10769, A. niger CBS 513.88 : An12g04820, A. oryzae RIB40 : AO090011000778, Aspergillus carbonarius ITEM 5010 : Acar5010_517881 and N. fischeri NRRL 181 : NFIA_084700);>AFUB_025050 (DUF814 domain protein, p
27.6466	27.5644	27.8159	25.611	26.9278	26.3923	8	27.1	0.0247675	1.36525	27.6756	26.3104	AFUA_4g11990;AFUB_068980	>AFUA_4g11990 (Ortholog of A. nidulans FGSC A4 : AN3635, A. niger CBS 513.88 : An01g07270, A. oryzae RIB40 : AO090003001010, A. niger ATCC 1015 : 35965-mRNA and Aspergillus terreus NIH2624 : ATET_03864);>AFUB_068980 (conserved hypothetical protein)
25.3998	24.947	25.8079	24.702	24.033	23.3303	3	18.1	0.0434489	1.36313	25.3849	24.0218	AFUA_5g11740;AFUB_059310	>AFUA_5g11740 (Has domain(s) with predicted structural constituent of ribosome activity, role in translation and ribosome localization);>AFUB_059310 (mitochondrial ribosomal protein L23, putative)
29.7721	29.4996	29.4074	28.1517	28.0456	28.4099	12	34	0.000912723	1.35732	29.5597	28.2024	AFUA_5g07390;AFUB_054940	>AFUA_5g07390 (Ortholog of A. nidulans FGSC A4 : AN7630, A. oryzae RIB40 : AO090701000310, A. niger ATCC 1015 : 50982-mRNA and Aspergillus terreus NIH2624 : ATET_08105);>AFUB_054940 (60S ribosome biogenesis protein Sqt1, putative)
27.4566	27.0188	27.3397	26.4003	25.6985	25.766	7	17.4	0.00706394	1.31678	27.2717	25.9549	AFUA_2g15700;AFUB_031350	>AFUA_2g15700 (Ortholog(s) have role in cellular response to starvation, regulation of proteolysis and nucleus localization);>AFUB_031350 (hexokinase family protein XprF, putative)
NaN	25.4554	25.1285	23.9038	24.0727	23.9653	5	12	0.00244557	1.31137	25.2919	23.9806	AFUA_6g14310;AFUB_000440	>AFUA_6g14310 (Has domain(s) with predicted hydrolase activity and role in nucleotide catabolic process);>AFUB_000440 (5-nucleotidase, putative)
NaN	26.3551	26.1614	25.2337	24.8666	24.7617	2	3.4	0.00715632	1.30423	26.2582	24.954	AFUB_015400;AFUA_1g15870	>AFUB_015400 (conserved glutamic acid-rich protein);>AFUA_1g15870 (Ortholog of A. nidulans FGSC A4 : AN0923, A. niger CBS 513.88 : An01g14280, A. oryzae RIB40 : AO090005001113, A. niger ATCC 1015 : 35429-mRNA and N. fischeri NRRL 181 : NFIA_009450)
26.4705	26.4021	NaN	25.0304	24.7163	25.6577	4	20.8	0.0359021	1.30151	26.4363	25.1348	AFUA_8g04820;AFUB_082690	>AFUA_8g04820 (Ribonuclease P complex subunit);>AFUB_082690 (ribonuclease P complex subunit Pop2, putative)
27.8635	26.9765	27.648	26.1621	26.3324	26.111	6	25.9	0.00930717	1.29419	27.496	26.2018	AFUA_3g10090;AFUB_039080	>AFUA_3g10090 (Has domain(s) with predicted dihydroneopterin aldolase activity and role in folic acid-containing compound metabolic process);>AFUB_039080 (dihydroneopterin aldolase domain protein)
27.228	27.2736	27.0868	25.5715	25.9562	26.1809	17	12.8	0.00227565	1.29327	27.1961	25.9029	AFUA_1g05830;AFUB_006220	>AFUA_1g05830 (Has domain(s) with predicted ATP binding, DNA binding, helicase activity);>AFUB_006220 (TBP associated factor (Mot1), putative)
25.9006	26.0133	26.8195	25.1871	25.0011	24.7095	9	13.6	0.0163594	1.27855	26.2445	24.9659	AFUB_032850;AFUA_2g17200	>AFUB_032850 (conserved hypothetical protein);>AFUA_2g17200 (Ortholog of A. nidulans FGSC A4 : AN7248, A. niger CBS 513.88 : An04g09270, A. niger ATCC 1015 : 194752-mRNA and Aspergillus terreus NIH2624 : ATET_10026)
26.8286	26.6914	NaN	25.6234	25.8011	25.1481	3	25.4	0.0170853	1.23578	26.76	25.5242	AFUA_2g03155;AFUB_020220	>AFUA_2g03155 (Ortholog of A. nidulans FGSC A4 : AN4512, A. niger CBS 513.88 : An07g07580, A. oryzae RIB40 : AO090120000271, A. niger ATCC 1015 : 199982-mRNA and Aspergillus terreus NIH2624 : ATET_09577);>AFUB_020220 (conserved hypothetical protein)
28.3168	27.5633	28.2971	26.827	26.8961	26.7682	11	59.1	0.0080369	1.22865	28.0591	26.8304	AFUA_4g13070;AFUB_069970	>AFUA_4g13070 (Ortholog of A. nidulans FGSC A4 : AN3006, A. niger ATCC 1015 : 52618-mRNA, N. fischeri NRRL 181 : NFIA_103280 and Aspergillus terreus NIH2624 : ATET_07109);>AFUB_069970 (alpha/beta hydrolase, putative)
27.7494	28.0805	27.4713	26.7693	26.5244	26.3325	14	51.4	0.00482644	1.22505	27.7671	26.542	AFUA_7g00350;AFUB_086920	>AFUA_7g00350 (Putative NAD-dependent dehydrogenase;protein induced by hydrogen peroxide;transcript up-regulated in conidia exposed to neutrophils);>AFUB_086920 (conserved hypothetical protein)
NaN	26.1453	25.8997	24.8817	25.0828	24.4688	3	10.7	0.0168831	1.21141	26.0225	24.8111	AFUA_1g04280;AFUB_004610	>AFUA_1g04280 (Has domain(s) with predicted structural constituent of ribosome activity, role in translation and ribosome localization);>AFUB_004610 (30S ribosomal protein S7, putative)
27.049	26.851	27.0828	25.6458	26.1976	25.5287	4	9.1	0.0053022	1.20357	26.9943	25.7907	AFUB_021760;AFUA_2g04740	>AFUB_021760 (vacuolar sorting-associated protein (Vps27), putative);>AFUA_2g04740 (Has domain(s) with predicted metal ion binding activity and role in intracellular protein transport)
26.8093	NaN	26.9679	25.8465	25.5933	25.6287	6	16.9	0.00203342	1.19905	26.8886	25.6895	AFUA_4g11960;AFUB_068950	>AFUA_4g11960 (Ortholog(s) have role in iron-sulfur cluster assembly and cytosol, membrane localization);>AFUB_068950 (iron-sulfur cluster assembly associated protein Nar1, putative)
32.4687	31.4338	31.2203	30.3745	30.6664	30.5364	12	54.8	0.0401521	1.18182	31.7076	30.5258	AFUA_3g13140;AFUB_036060	>AFUA_3g13140 (Ortholog of A. nidulans FGSC A4 : AN9303, A. niger CBS 513.88 : An07g06460, A. oryzae RIB40 : AO090023000147, N. fischeri NRRL 181 : NFIA_064190 and Aspergillus flavus NRRL 3357 : AFL2T_04035);>AFUB_036060 (methyltransferase, putative)
26.8749	27.4968	27.4519	26.385	25.8669	26.0479	9	45.8	0.00948624	1.17461	27.2745	26.0999	AFUA_5g01740;AFUB_050270	>AFUA_5g01740 (Putative deoxyhypusine synthase);>AFUB_050270 (deoxyhypusine synthase, putative)
27.8132	28.3364	28.0842	27.2966	26.8467	26.5701	13	20.9	0.0107226	1.17347	28.0779	26.9045	AFUB_074950;AFUA_6g09000	>AFUB_074950 (PHD finger domain protein, putative);>AFUA_6g09000 (Ortholog(s) have methylated histone residue binding activity and role in negative regulation of transcription from RNA polymerase II promoter)
27.8954	27.7206	27.9482	26.9503	26.4783	26.649	33	10.4	0.00165798	1.16224	27.8547	26.6925	AFUA_2g12150;AFUB_027840	>AFUA_2g12150 (Ortholog(s) have role in rRNA processing, ribosomal large subunit assembly and mitochondrion, nucleoplasm localization);>AFUB_027840 (midasin, putative)
25.8168	25.8282	25.6739	25.3202	24.2274	24.2863	2	6.6	0.031608	1.16166	25.773	24.6113	AFUA_5g05930;AFUB_053470	>AFUA_5g05930 (Ortholog(s) have rRNA primary transcript binding activity);>AFUB_053470 (RNA processing factor 1)
26.902	26.3353	26.8694	25.4488	25.457	25.7493	8	13.9	0.0052748	1.15052	26.7022	25.5517	AFUA_1g10320;AFUB_009730	>AFUA_1g10320 (Ortholog of A. nidulans FGSC A4 : AN1249, A. niger CBS 513.88 : An08g02220, A. oryzae RIB40 : AO090038000398, A. niger ATCC 1015 : 52779-mRNA and Aspergillus terreus NIH2624 : ATET_00221);>AFUB_009730 (formin binding protein (FNB3), putative
NaN	26.5012	26.9882	25.7651	25.404	25.6331	2	8.9	0.0150499	1.14393	26.7447	25.6007	AFUA_5g12200;AFUB_059790	>AFUA_5g12200 (Ortholog(s) have role in heterotrimeric G-protein complex cycle, negative regulation of asexual sporulation resulting in formation of a cellular spore, positive regulation of sexual sporulation resulting in formation of a cellular spore);>AF
28.5822	29.3509	29.2614	28.1954	27.6369	27.9646	10	29	0.017828	1.13253	29.0648	27.9323	AFUA_5g02160;AFUB_050690	>AFUA_5g02160 (Has domain(s) with predicted exonuclease activity, nucleic acid binding, nucleotide binding, zinc ion binding activity and intracellular localization);>AFUB_050690 (RNA binding protein (Arp), putative)
27.7283	28.0923	27.4062	26.6252	26.2128	26.9932	16	20.5	0.019584	1.13188	27.7423	26.6104	AFUA_6g13650;AFUB_001100	>AFUA_6g13650 (Has domain(s) with predicted serine-type endopeptidase activity and role in proteolysis);>AFUB_001100 (nuclear serine protease HtrA2/Nma111, putative)
27.4804	27.0968	27.3564	26.004	26.0919	26.4952	8	24.2	0.00412509	1.1142	27.3112	26.197	AFUA_5g11550;AFUB_059120	>AFUA_5g11550 (Ortholog(s) have double-stranded DNA specific 5-3 exodeoxyribonuclease activity, single-stranded DNA specific endodeoxyribonuclease activity, tRNA (m5U54) methyltransferase activity);>AFUB_059120 (tRNA(m5U54)methyltransferase)
25.6469	26.7167	25.9942	25.0863	25.3195	24.61	4	9.5	0.04209	1.11401	26.1193	25.0053	AFUA_2g16360;AFUB_032030	>AFUA_2g16360 (Ortholog(s) have 2,5-diamino-6-ribitylamino-4(3H)-pyrimidinone 5-phosphate deaminase activity, pseudouridine synthase activity, role in riboflavin biosynthetic process, tRNA pseudouridine synthesis and cytoplasm localization);>AFUB_032030 (
25.3368	24.7943	25.2311	24.1534	23.8318	24.039	5	6.6	0.00431453	1.11268	25.1208	24.0081	AFUA_2g03460;AFUB_020530	>AFUA_2g03460 (Ortholog(s) have RNA polymerase II core promoter proximal region sequence-specific DNA binding transcription factor activity involved in negative regulation of transcription, more);>AFUB_020530 (C6 transcription factor (Leu3), putative)
25.379	25.5188	25.9372	24.4394	25.0585	24.078	8	17.9	0.0306584	1.0864	25.6117	24.5253	AFUA_2g16510;AFUB_032190	>AFUA_2g16510 (Ortholog of A. nidulans FGSC A4 : AN7335, A. niger CBS 513.88 : An15g06990, A. oryzae RIB40 : AO090102000205, A. niger ATCC 1015 : 56378-mRNA and Aspergillus terreus NIH2624 : ATET_02289);>AFUB_032190 (conserved hypothetical protein)
26.7783	27.5949	27.2259	26.204	26.1874	25.964	7	30	0.0121396	1.08124	27.1997	26.1185	AFUA_4g08590;AFUB_065680	>AFUA_4g08590 (Has domain(s) with predicted DNA binding activity, role in regulation of transcription, DNA-dependent and chromatin, nucleus localization);>AFUB_065680 (AT DNA binding protein (Thy28), putative)
27.9115	27.9912	27.862	26.7791	26.5315	27.2194	28	22.6	0.00621771	1.07826	27.9216	26.8433	AFUA_1g13100;AFUB_012580	>AFUA_1g13100 (Putative essential gene);>AFUB_012580 (nucleoporin (Nup184), putative)
28.2241	28.8116	28.5824	27.1356	27.4364	27.8393	10	27.6	0.0158953	1.06892	28.5393	27.4704	AFUA_6g10510;AFUB_076560	>AFUA_6g10510 (Has domain(s) with predicted ATP binding, small protein activating enzyme activity and role in cellular protein modification process);>AFUB_076560 (ubiquitin-like activating enzyme (UbaB), putative)
30.6429	30.3988	30.007	29.5922	29.0832	29.2103	7	65.4	0.011784	1.05433	30.3496	29.2952	AFUA_1g13260;AFUB_012750	>AFUA_1g13260 (Has domain(s) with predicted structural molecule activity, role in retrograde vesicle-mediated transport, Golgi to ER and COPI vesicle coat localization);>AFUB_012750 (Coatomer subunit epsilon, putative)
27.1367	27.0837	27.9441	26.0449	26.4886	26.4765	16	12.2	0.0286912	1.05152	27.3882	26.3366	AFUA_7g05700;AFUB_091270	>AFUA_7g05700 (Ortholog(s) have ARF guanyl-nucleotide exchange factor activity and role in ER to Golgi vesicle-mediated transport, autophagic vacuole assembly, hyphal growth, intra-Golgi vesicle-mediated transport);>AFUB_091270 (guanyl-nucleotide exchange
28.2091	28.08	28.3154	26.867	27.1983	27.3908	9	43.8	0.00330572	1.04948	28.2015	27.152	AFUA_2g08860;AFUB_024770	>AFUA_2g08860 (Has domain(s) with predicted 3-5-exoribonuclease activity, RNA binding activity and role in RNA processing);>AFUB_024770 (exosome complex endonuclease 2/ribosomal RNA processing protein, putative)
28.3341	28.8037	28.7798	28.1816	27.2628	27.3283	6	58	0.0345836	1.04828	28.6392	27.5909	AFUA_2g15500;AFUB_031150	>AFUA_2g15500 (Ortholog(s) have role in nuclear mRNA splicing, via spliceosome and U1 snRNP, U4/U6 x U5 tri-snRNP complex, U5 snRNP localization);>AFUB_031150 (small nuclear ribonucleoprotein SmF, putative)
27.5064	26.5846	27.2595	25.9906	26.3129	25.9063	7	44.4	0.0256824	1.04694	27.1169	26.0699	AFUA_6g10480;AFUB_076530	>AFUA_6g10480 (Putative cyclophilin;peptidyl-prolyl cis-trans isomerase);>AFUB_076530 (peptidyl-prolyl cis-trans isomerase, putative)
26.8012	27.5441	27.5886	26.3823	26.1767	26.2343	7	23	0.0163151	1.04688	27.3113	26.2644	AFUA_2g08990;AFUB_024880	>AFUA_2g08990 (Ortholog(s) have GDP-dissociation inhibitor activity, GTPase activator activity, role in mature ribosome assembly, negative regulation of translational initiation and cytosolic small ribosomal subunit, multi-eIF complex localization);>AFUB_0
28.4216	29.4265	29.4556	27.9766	27.8452	28.3549	20	34.6	0.0489755	1.04234	29.1012	28.0589	AFUB_067650;AFUA_4g10550	>AFUB_067650 (small nucleolar ribonucleoprotein complex component (Utp5), putative);>AFUA_4g10550 (Ortholog of A. nidulans FGSC A4 : AN1983, A. niger CBS 513.88 : An04g06120, A. niger ATCC 1015 : 214286-mRNA, N. fischeri NRRL 181 : NFIA_105520 and Aspergil
26.5125	26.7532	27.4862	25.9953	25.8385	25.8144	6	68.1	0.0256129	1.03459	26.9173	25.8827	AFUA_2g15210;AFUB_030880	>AFUA_2g15210 (Ortholog(s) have RNA binding activity, role in nuclear mRNA splicing, via spliceosome and U4/U6 x U5 tri-snRNP complex, U6 snRNP, cytoplasmic mRNA processing body, nucleolus, small nucleolar ribonucleoprotein complex localization);>AFUB_0308
27.1509	27.1888	27.2107	26.7784	25.5225	26.1633	4	61.2	0.0471601	1.0287	27.1835	26.1548	AFUA_1g11670;AFUB_011110	>AFUA_1g11670 (Ortholog of A. nidulans FGSC A4 : AN1119, A. niger CBS 513.88 : An08g03940, A. niger ATCC 1015 : 38383-mRNA and Aspergillus terreus NIH2624 : ATET_00379);>AFUB_011110 (small nuclear ribonucleoprotein (LSM8), putative)
27.4122	28.0977	27.1191	26.7988	26.3431	26.4056	5	51.9	0.0335817	1.02718	27.543	26.5159	AFUA_2g03260;AFUB_020330	>AFUA_2g03260 (Has domain(s) with predicted RNA binding, nucleotide binding activity, role in RNA processing and cytoplasm, nucleus localization);>AFUB_020330 (RNA binding protein (Rbm8A), putative)
NaN	25.2142	25.1547	24.0215	NaN	24.3052	5	7.4	0.019562	1.02107	25.1844	24.1634	AFUA_1g10760;AFUB_010180	>AFUA_1g10760 (Ortholog(s) have role in ribosomal large subunit assembly and Noc1p-Noc2p complex localization);>AFUB_010180 (CCAAT-box-binding transcription factor)
26.7974	26.6195	26.6014	25.3829	25.8666	25.7088	5	64.5	0.00279593	1.02	26.6728	25.6528	AFUA_4g06790;AFUB_063860	>AFUA_4g06790 (Ubiquinol-cytochrome c reductase complex 14 kDa protein with a predicted role in oxidative phosphorylation;induced by exposure to artemisinin);>AFUB_063860 (ubiquinol-cytochrome c reductase complex 14 kDa protein)
28.7226	28.962	29.1636	28.0361	27.8909	27.8726	4	19.2	0.00178875	1.01622	28.9494	27.9332	AFUA_6g02010;AFUB_096330	>AFUA_6g02010 (Secreted protein of unknown function);>AFUB_096330 (conserved hypothetical protein)
27.8606	27.1923	27.0913	26.6587	25.9884	26.4543	21	39.9	0.0314786	1.01427	27.3814	26.3671	AFUB_004900	>AFUB_004900 (urease, putative)
27.7323	28.4293	27.8893	27.1326	26.7778	27.1139	9	16.9	0.013754	1.00887	28.017	27.0081	AFUA_4g08190;AFUB_065290	>AFUA_4g08190 (Has domain(s) with predicted role in cell proliferation, ribosome biogenesis and nucleolus localization);>AFUB_065290 (ribosome biogenesis protein Pescadillo, putative)
29.4668	29.4685	29.3547	30.3334	30.4542	30.5275	19	67.8	0.000120105	-1.00838	29.43	30.4384	AFUA_5g08290;AFUB_055840	>AFUA_5g08290 (Ortholog(s) have intracellular localization);>AFUB_055840 (aldo-keto reductase, putative)
27.5026	27.6058	28.1328	28.9004	28.5717	28.8442	5	32.3	0.00959182	-1.02504	27.7471	28.7721	AFUA_1g16523	>AFUA_1g16523 (Ortholog(s) have structural constituent of ribosome activity and cytosolic small ribosomal subunit localization)
25.9914	25.5946	25.4202	26.1852	27.074	26.8358	16	16.2	0.0307841	-1.02956	25.6688	26.6983	AFUB_089400;AFUA_7g03870	>AFUB_089400 (actin cortical patch assembly protein Pan1, putative);>AFUA_7g03870 (Ortholog(s) have protein binding, bridging activity and role in actin cortical patch assembly, axial cellular bud site selection, bipolar cellular bud site selection, endocy
28.2225	28.1211	27.7192	28.8525	28.9612	29.3397	21	35.9	0.00843585	-1.0302	28.0209	29.0511	AFUA_3g10610;AFUB_038550	>AFUA_3g10610 (Ortholog of A. nidulans FGSC A4 : AN4929, A. niger CBS 513.88 : An02g06220, A. oryzae RIB40 : AO090003000605, A. niger ATCC 1015 : 52257-mRNA and Aspergillus terreus NIH2624 : ATET_04590);>AFUB_038550 (conserved hypothetical protein)
31.2625	31.0913	30.987	31.8018	32.4257	32.2277	73	45.3	0.00665492	-1.03812	31.1136	32.1517	AFUA_2g17000	>AFUA_2g17000 (Ortholog of A. nidulans FGSC A4 : AN7262, A. niger CBS 513.88 : An04g09080, A. oryzae RIB40 : AO090102000117, A. niger ATCC 1015 : 45867-mRNA and N. fischeri NRRL 181 : NFIA_092340)
29.6379	29.1479	29.1416	30.3731	30.138	30.5608	9	69.8	0.00690745	-1.04817	29.3091	30.3573	AFUA_3g00590;AFUB_047850	>AFUA_3g00590 (Asp-hemolysin;hemolytic toxin;highly secreted;enriched in conidia;expression increases in vivo;binds lysophosphatidylcholine);>AFUB_047850 (Aegerolysin family protein)
23.9044	23.4565	23.5074	24.5543	24.8886	24.5848	4	6.2	0.00402784	-1.05316	23.6227	24.6759	AFUB_042560;AFUA_3g06490	>AFUB_042560 (conserved hypothetical protein);>AFUA_3g06490 (Ortholog of A. nidulans FGSC A4 : AN10591, A. niger CBS 513.88 : An11g09850, A. oryzae RIB40 : AO090020000099, A. niger ATCC 1015 : 39444-mRNA and N. fischeri NRRL 181 : NFIA_070780)
28.5016	28.557	27.7601	29.5972	29.0378	29.3768	9	60.6	0.024888	-1.06437	28.2729	29.3373	AFUA_3g00960;AFUB_047440	>AFUA_3g00960 (Ortholog of A. nidulans FGSC A4 : AN6423, A. niger CBS 513.88 : An16g08680, A. oryzae RIB40 : AO090009000250, A. niger ATCC 1015 : 194055-mRNA and Aspergillus carbonarius ITEM 5010 : Acar5010_206481);>AFUB_047440 (conserved hypothetical prot
25.7925	25.7024	25.7662	26.6119	26.8757	26.9854	10	51.6	0.000717002	-1.07063	25.7537	26.8244	AFUA_2g08890;AFUB_024800	>AFUA_2g08890 (Ortholog(s) have dihydrofolate reductase activity, mRNA binding activity and role in dihydrofolate metabolic process, tetrahydrofolate biosynthetic process);>AFUB_024800 (dihydrofolate reductase, putative)
29.0092	28.8634	28.6885	29.9425	29.8376	30.0166	26	78.8	0.00053042	-1.07858	28.8537	29.9323	AFUA_7g06050;AFUB_091630	>AFUA_7g06050 (Ortholog(s) have SNARE binding, ubiquitin binding activity, role in protein secretion, ubiquitin-dependent protein catabolic process, vesicle-mediated transport and plasma membrane localization);>AFUB_091630 (DNA damage-inducible v-SNARE bin
29.4521	29.4058	29.1804	30.2755	30.408	30.6389	16	79.2	0.00126934	-1.09473	29.3461	30.4408	AFUA_5g11380;AFUB_058950	>AFUA_5g11380 (Putative Rho-GDP dissociation inhibitor;transcript and protein levels increased in response to amphotericin B);>AFUB_058950 (rho-gdp dissociation inhibitor)
25.8297	25.5806	25.5429	26.7771	26.5675	26.9172	10	59.6	0.00124677	-1.10286	25.6511	26.7539	AFUA_3g11510;AFUB_037660	>AFUA_3g11510 (Putative O-acetyltransferase);>AFUB_037660 (O-acetyltransferase, putative)
28.8379	29.2113	29.4541	30.0242	30.5209	30.3764	23	76	0.00799522	-1.13941	29.1678	30.3072	AFUA_5g06240;AFUB_053780;AFUA_7g01010;AFUB_087590	>AFUA_5g06240 (Putative zinc-dependent alcohol dehydrogenase;predicted gene pair with AFUA_A_7G01010 (adh1);protein induced by hydrogen peroxide;reacts with rabbit immunosera exposed to A. fumigatus conidia;calcium downregulated);>AFUB_053780 (alcohol
26.1781	25.4722	25.5495	26.7235	26.6564	27.2388	4	34.8	0.0170147	-1.13961	25.7333	26.8729	AFUB_078220	>AFUB_078220 (conserved hypothetical protein)
24.5751	24.5361	24.5636	25.7065	25.6114	25.7812	5	60.7	2.26798e-05	-1.14141	24.5583	25.6997	AFUA_2g07720;AFUB_023760	>AFUA_2g07720 (Has domain(s) with predicted heme binding activity);>AFUB_023760 (cytochrome b5, putative)
28.7439	28.7948	28.3769	29.9051	29.3076	30.1338	81	32.2	0.0149106	-1.14368	28.6385	29.7822	AFUB_086030	>AFUB_086030 (hybrid NRPS/PKS enzyme, putative) NRPS14/psoA
27.7474	27.8239	27.4057	28.6149	28.9959	28.8089	21	24.4	0.00246684	-1.14757	27.659	28.8066	AFUA_2g10320;AFUB_026130	>AFUA_2g10320 (Ortholog of A. nidulans FGSC A4 : AN5981, A. niger CBS 513.88 : An16g04670, A. oryzae RIB40 : AO090011000606, A. niger ATCC 1015 : 56414-mRNA and Aspergillus terreus NIH2624 : ATET_04470);>AFUB_026130 (SH3 domain protein)
29.234	29.3435	29.2833	30.2068	30.5796	30.5377	10	51.7	0.000697617	-1.15444	29.2869	30.4413	AFUA_1g09440;AFUB_008890	>AFUA_1g09440 (40S ribosomal protein S23);>AFUB_008890 (ribosomal protein S23 (S12))
26.7823	27.0751	27.2546	27.9029	28.513	28.1813	15	54.2	0.00654677	-1.16171	27.0373	28.199	AFUA_1g17040;AFUB_016430	>AFUA_1g17040 (Has domain(s) with predicted NAD binding, adenosylhomocysteinase activity, oxidoreductase activity, acting on the CH-OH group of donors, NAD or NADP as acceptor activity and role in oxidation-reduction process);>AFUB_016430 (D-lactate dehydr
24.9495	24.6244	24.5108	26.2676	25.6865	25.6545	3	24.4	0.00792425	-1.17461	24.6949	25.8695	AFUA_2g11650;AFUB_027410	>AFUA_2g11650 (Protein of unknown function;transcript repressed by exposure to human airway epithelial cells);>AFUB_027410 (conserved hypothetical protein)
27.0322	26.7757	27.2769	27.7131	28.7118	28.2015	9	39.3	0.0215961	-1.18053	27.0283	28.2088	AFUA_3g05740;AFUB_043280	>AFUA_3g05740 (Aldose 1-epimerase);>AFUB_043280 (aldose 1-epimerase, putative)
30.172	29.9396	29.3013	31.0305	31.2151	30.7723	6	23	0.0143738	-1.20166	29.8043	31.006	AFUA_2g13110;AFUB_028740	>AFUA_2g13110 (Cytochrome c;transcript derepressed during iron starvation in hapX mutant;SrbA-regulated during hypoxia;loss of cycA results in increased levels of AoxA activity, delayed germination and reduced growth in normoxia and hypoxia);>AFUB_02874
27.1377	26.7653	26.9682	28.0869	28.1435	28.2554	15	76	0.000526505	-1.20485	26.9571	28.1619	AFUB_060510;AFUA_5g12840	>AFUB_060510 (hydroxyacylglutathione hydrolase, putative);>AFUA_5g12840 (Putative hydroxyacylglutathione hydrolase;conidia-enriched protein;transcript up-regulated in conidia exposed to neutrophils)
25.2594	24.8495	24.488	25.7323	26.5008	26.0662	5	55.3	0.0172523	-1.23415	24.8656	26.0998	AFUA_3g07690;AFUB_041410	>AFUA_3g07690 (Ortholog(s) have copper chaperone activity, role in intracellular copper ion transport, mitochondrial respiratory chain complex IV assembly and cytosol, mitochondrial intermembrane space localization);>AFUB_041410 (cytochrome c oxidase coppe
29.4887	29.178	28.9154	30.0036	30.6792	30.6022	22	44	0.0102872	-1.23427	29.194	30.4283	AFUA_3g11740;AFUB_037450	>AFUA_3g11740 (Ortholog(s) have role in anisotropic cell growth and cytoplasm, nucleus localization);>AFUB_037450 (conserved hypothetical protein)
27.0659	26.9287	26.7797	27.6458	28.4453	28.3942	13	46.6	0.0103421	-1.23701	26.9248	28.1618	AFUB_040200;AFUA_3g08900	>AFUB_040200 (tubulin-specific chaperone c, putative);>AFUA_3g08900 (Putative tubulin-specific chaperone c;transcript up-regulated in conidia exposed to neutrophils;transcript induced by exposure to human airway epithelial cells)
27.4442	27.0505	27.2128	28.2215	28.7449	28.4597	9	49.4	0.00282655	-1.23956	27.2358	28.4754	AFUA_6g01830	>AFUA_6g01830 (Has domain(s) with predicted O-methyltransferase activity)
24.774	25.3223	26.0434	26.6732	26.6237	26.5716	6	1.4	0.0280272	-1.24289	25.3799	26.6228	AFUA_4g00530;AFUB_101080;AFUB_102330	>AFUA_4g00530 (Ortholog of A. nidulans FGSC A4 : AN9200, AN7637, A. niger CBS 513.88 : An08g08230, An08g12160, A. niger ATCC 1015 : 38078-mRNA and N. fischeri NRRL 181 : NFIA_061670);>AFUB_101080 (conserved hypothetical protein)
30.0641	30.4225	30.2121	31.4096	31.0146	32.0549	67	71	0.017079	-1.26016	30.2329	31.4931	AFUA_6g14330;AFUB_000420	>AFUA_6g14330 (Has domain(s) with predicted hydrolase activity);>AFUB_000420 (5-oxo-L-prolinase, putative)
25.3983	25.4977	24.9232	26.1696	26.7251	26.7354	12	12.7	0.00786637	-1.27029	25.2731	26.5434	AFUA_2g05520;AFUB_022540	>AFUA_2g05520 (Ortholog of A. nidulans FGSC A4 : AN7496, A. niger CBS 513.88 : An02g13860, A. oryzae RIB40 : AO090001000663, A. niger ATCC 1015 : 207456-mRNA and Aspergillus terreus NIH2624 : ATET_06739);>AFUB_022540 (conserved hypothetical protein)
28.5032	28.8757	28.6996	30.2334	29.9792	29.7618	14	83.1	0.00170899	-1.29865	28.6928	29.9915	AFUA_7g04210;AFUB_089750	>AFUA_7g04210 (Putative tropomyosin 1;protein induced by hydrogen peroxide;reacts with rabbit immunosera exposed to A. fumigatus conidia);>AFUB_089750 (tropomyosin, putative)
27.3435	27.3362	27.7471	28.5754	28.9787	28.8683	9	63.6	0.00183362	-1.33181	27.4756	28.8074	AFUA_3g02253;AFUB_046090	>AFUA_3g02253 (Ortholog of A. oryzae RIB40 : AO090012000815, N. fischeri NRRL 181 : NFIA_003390, A. clavatus NRRL 1 : ACLA_062150, Aspergillus terreus NIH2624 : ATET_06427 and A. fumigatus A1163 : AFUB_046090);>AFUB_046090 (hypothetical protein)
28.1376	27.1895	26.7011	28.7966	28.4267	28.8594	29	50.4	0.0379407	-1.35151	27.3427	28.6942	AFUA_8g00440;AFUB_086130	>AFUA_8g00440 (Putative steroid monooxygenase;hypoxia induced protein);>AFUB_086130 (steroid monooxygenase, putative)
26.0421	25.2523	24.8321	26.2817	27.3663	26.5806	10	37.2	0.0464612	-1.36735	25.3755	26.7428	AFUA_3g08960;AFUB_040150	>AFUA_3g08960 (Has domain(s) with predicted epoxide hydrolase activity, role in response to toxin and membrane localization);>AFUB_040150 (epoxide hydrolase, putative)
23.5244	23.2697	23.0466	23.8301	24.7301	25.51	5	12.6	0.0491199	-1.40984	23.2802	24.6901	AFUA_6g07380;AFUB_073350	>AFUA_6g07380 (Ortholog of A. nidulans FGSC A4 : AN5205, A. niger CBS 513.88 : An07g09040, A. oryzae RIB40 : AO090005001563, N. fischeri NRRL 181 : NFIA_053060 and Aspergillus flavus NRRL 3357 : AFL2T_01457);>AFUB_073350 (conserved hypothetical protein)
26.8655	25.7505	26.9539	27.9778	27.4885	28.4727	6	43.1	0.0386921	-1.45636	26.5233	27.9797	AFUA_8g00400;AFUB_086170	>AFUA_8g00400 (Ortholog of A. oryzae RIB40 : AO090009000561 and A. fumigatus A1163 : AFUB_086170);>AFUB_086170 (conserved hypothetical protein)
24.2472	24.1324	24.2045	25.7337	25.5229	25.6979	3	7.3	3.7688e-05	-1.45676	24.1947	25.6515	AFUA_8g02130;AFUB_084480	>AFUA_8g02130 (Putative beta(1-3)glucanosyltransferase, belongs to the 7-member GEL family);>AFUB_084480 (1,3-beta-glucanosyltransferase, putative)
24.4403	23.8861	23.8696	25.3583	25.3568	25.9853	4	31.3	0.00591153	-1.50147	24.0653	25.5668	AFUB_007760;AFUA_1g07430	>AFUB_007760 (conserved hypothetical protein);>AFUA_1g07430 (Ortholog of A. nidulans FGSC A4 : AN5128, A. niger CBS 513.88 : An07g09970, A. oryzae RIB40 : AO090012000994, A. niger ATCC 1015 : 39592-mRNA and Aspergillus terreus NIH2624 : ATET_10177)
26.4666	25.0692	25.5739	27.2486	27.0907	27.2855	9	37	0.0218652	-1.50507	25.7032	27.2083	AFUB_086090;AFUA_8g00480	>AFUB_086090 (phytanoyl-CoA dioxygenase family protein);>AFUA_8g00480 (Ortholog of A. nidulans FGSC A4 : AN6818, A. oryzae RIB40 : AO090010000026, N. fischeri NRRL 181 : NFIA_093990, Aspergillus flavus NRRL 3357 : AFL2T_11293 and A. fumigatus A1163 : AFUB_
30.7116	29.4713	29.0367	31.073	31.2208	31.5489	16	67.5	0.0416785	-1.54101	29.7399	31.2809	AFUA_8g00550;AFUB_086020	>AFUA_8g00550 (Putative methyl transferase;member of the pseurotin A gene cluster;conidia-enriched protein;hypoxia induced protein);>AFUB_086020 (methyltransferase SirN-like, putative)
27.5129	26.3814	26.2443	28.6492	27.9507	28.2616	11	38.3	0.0249151	-1.57427	26.7129	28.2871	AFUA_5g03540;AFUB_052060	>AFUA_5g03540 (Ortholog(s) have flavin-linked sulfhydryl oxidase activity and role in oxidation-reduction process);>AFUB_052060 (thioredoxin reductase, putative)
NaN	26.4039	26.5117	27.7505	28.3575	27.9961	8	29.9	0.00643705	-1.57692	26.4578	28.0347	AFUB_050440;AFUA_5g01910	>AFUB_050440 (aldo-keto reductase (AKR), putative);>AFUA_5g01910 (Has domain(s) with predicted oxidoreductase activity and role in oxidation-reduction process)
23.8867	23.66	23.4796	24.4656	26.2229	25.8568	5	35.4	0.028396	-1.83968	23.6755	25.5151	AFUA_3g14260;AFUB_034970	>AFUA_3g14260 (Ortholog of A. niger CBS 513.88 : An09g04240, A. oryzae RIB40 : AO090012000670, A. niger ATCC 1015 : 143379-mRNA and Aspergillus carbonarius ITEM 5010 : Acar5010_407024);>AFUB_034970 (mismatched base pair and cruciform DNA recognition protei
26.1632	25.3842	24.7948	27.1282	27.3129	27.989	10	42.2	0.0129172	-2.02928	25.4474	27.4767	AFUB_085990;AFUA_8g00580	>AFUB_085990 (translation elongation factor eEF-1, gamma subunit, putative);>AFUA_8g00580 (Putative elongation factor ElfB)
23.6695	23.9963	24.7457	NaN	28.2561	26.1898	7	38.1	0.03851	-3.08577	24.1372	27.2229	AFUB_084740;AFUA_8g01860	>AFUB_084740 (conserved hypothetical protein);>AFUA_8g01860 (Has domain(s) with predicted nucleotide binding activity)
Proteins uniquely detected in WT MeOH
WTGT_1	WTGT_2	WTGT_3	GT	WTMe_1	WTMe_2	WTMe_3	MeOH	Peptides	Seq coverage [%]	Protein IDs	Fasta headers
NaN	NaN	NaN	0	26.1004	27.8003	25.3228	3	5	12.7	AFUA_1g03950;AFUB_004350	>AFUA_1g03950 (Cytochrome P450 with a role in C-22 denaturation;sterol C22 desaturase;SrbA-regulated during hypoxia);>AFUB_004350 (cytochrome P450 sterol C-22 desaturase, putative)
NaN	NaN	NaN	0	25.4702	24.8727	24.8464	3	7	34.8	AFUA_1g06250;AFUB_006630	>AFUA_1g06250 (Has domain(s) with predicted catalytic activity and role in metabolic process);>AFUB_006630 (CAIB/BAIF family enzyme)
NaN	NaN	NaN	0	22.8372	22.9947	22.9993	3	4	7.5	AFUA_1g06410;AFUB_006790	>AFUA_1g06410 (Ortholog of A. nidulans FGSC A4 : AN4239, A. niger CBS 513.88 : An18g05420, A. oryzae RIB40 : AO090001000441, A. niger ATCC 1015 : 49934-mRNA and Aspergillus terreus NIH2624 : ATET_02981);>AFUB_006790 (nuclear localization protein NPL6, puta
NaN	NaN	NaN	0	23.4852	23.6135	24.0858	3	3	53.7	AFUA_1g07500;AFUB_007820	>AFUA_1g07500 (Ortholog of A. nidulans FGSC A4 : AN5125, A. niger CBS 513.88 : An07g10060, Aspergillus flavus NRRL 3357 : AFL2T_03861, A. clavatus NRRL 1 : ACLA_027110 and A. fumigatus A1163 : AFUB_007820);>AFUB_007820 (conserved hypothetical protein)
NaN	NaN	NaN	0	23.993	23.5011	23.4841	3	2	8.7	AFUA_1g15250;AFUB_014800	>AFUA_1g15250 (Ortholog of A. nidulans FGSC A4 : AN0861, A. oryzae RIB40 : AO090005001206, A. niger ATCC 1015 : 51725-mRNA and Aspergillus terreus NIH2624 : ATET_00827);>AFUB_014800 (autophagy protein Atg27, putative)
NaN	NaN	NaN	0	25.6613	25.0561	25.2876	3	2	20	AFUA_1g15590;AFUB_015130	>AFUA_1g15590 (Putative succinate dehydrogenase membrane anchor subunit with a predicted role in the citric acid cycle;transcript up-regulated in conidia exposed to neutrophils;induced by exposure to artemisinin);>AFUB_015130 (succinate dehydrogenase sub
NaN	NaN	NaN	0	26.1139	26.1468	26.5667	3	5	49.6	AFUA_2g03630;AFUB_020710	>AFUA_2g03630 (Ortholog of A. nidulans FGSC A4 : AN9462, A. niger CBS 513.88 : An07g08200, A. niger ATCC 1015 : 39731-mRNA, Aspergillus carbonarius ITEM 5010 : Acar5010_207398 and N. fischeri NRRL 181 : NFIA_035990);>AFUB_020710 (conserved hypothetical pro
NaN	NaN	NaN	0	24.0336	24.1929	24.2079	3	4	9	AFUA_2g04030;AFUB_021100	>AFUA_2g04030 (Has domain(s) with predicted chromatin binding activity, role in chromatin modification, regulation of transcription, DNA-dependent and nucleus localization);>AFUB_021100 (chromatin assembly factor 1 subunit B, putative)
NaN	NaN	NaN	0	24.6762	25.0252	25.0318	3	4	13	AFUB_023640;AFUA_2g07600	>AFUB_023640 (SRP receptor beta subunit (Srp102), putative);>AFUA_2g07600 (Ortholog(s) have GTP binding, signal recognition particle binding activity, role in protein targeting to ER and integral to endoplasmic reticulum membrane localization)
NaN	NaN	NaN	0	26.1116	25.6405	26.1201	3	6	3.9	AFUA_2g10270;AFUB_026080	>AFUA_2g10270 (Ortholog(s) have role in TOR signaling cascade);>AFUB_026080 (TOR pathway phosphatidylinositol 3-kinase TorA, putative)
NaN	NaN	NaN	0	23.8472	26.0081	23.9365	3	2	7.8	AFUA_2g10740;AFUB_026520	>AFUA_2g10740 (Ortholog(s) have role in thiamine biosynthetic process);>AFUB_026520 (thiamin biosynthesis protein (Thi-4), putative)
NaN	NaN	NaN	0	24.0155	24.1407	24.2609	3	4	13	AFUA_2g12580;AFUB_028240	>AFUA_2g12580 (Has domain(s) with predicted protein transporter activity, role in protein transport and integral to endoplasmic reticulum membrane localization);>AFUB_028240 (translocation protein Sec62, putative)
NaN	NaN	NaN	0	24.681	24.4383	23.9704	3	4	6.3	AFUA_2g12920;AFUB_028540	>AFUA_2g12920 (Has domain(s) with predicted ATP binding, nucleoside-triphosphatase activity);>AFUB_028540 (mitochondrial AAA ATPase, putative)
NaN	NaN	NaN	0	24.7155	24.2442	24.4164	3	3	10.5	AFUA_2g14570;AFUB_030200	>AFUA_2g14570 (Ortholog(s) have zinc ion transmembrane transporter activity, role in cellular zinc ion homeostasis and fungal-type vacuole localization);>AFUB_030200 (zinc/cadmium resistance protein)
NaN	NaN	NaN	0	23.3005	24.4357	23.642	3	3	14.6	AFUA_2g14620;AFUB_030250	>AFUA_2g14620 (Ortholog of A. nidulans FGSC A4 : AN1801, A. niger CBS 513.88 : An15g03880, A. oryzae RIB40 : AO090005000082, A. niger ATCC 1015 : 40588-mRNA and N. fischeri NRRL 181 : NFIA_089820);>AFUB_030250 (conserved hypothetical protein)
NaN	NaN	NaN	0	23.9792	24.2477	23.725	3	3	6.2	AFUB_031850;AFUA_2g16170	>AFUB_031850 (DNA-directed RNA polymerase III RPC4, putative);>AFUA_2g16170 (Has domain(s) with predicted DNA binding, DNA-directed RNA polymerase activity, role in transcription from RNA polymerase III promoter and DNA-directed RNA polymerase III complex
NaN	NaN	NaN	0	24.7127	24.7912	24.4021	3	4	6.5	AFUA_2g16240;AFUB_031920	>AFUA_2g16240 (Ortholog(s) have Ras guanyl-nucleotide exchange factor activity, role in Ras protein signal transduction, replicative cell aging, traversing start control point of mitotic cell cycle and cytosol, nucleus, plasma membrane localization);>AFUB_
NaN	NaN	NaN	0	25.5291	25.7569	25.4573	3	5	24.7	AFUA_3g01330;AFUB_047050	>AFUA_3g01330 (Class II aldolase/adducin domain protein;transcript up-regulated in conidia exposed to neutrophils);>AFUB_047050 (class II aldolase/adducin domain protein)
NaN	NaN	NaN	0	25.7424	25.8455	25.8594	3	2	7.1	AFUA_3g04120;AFUB_043840	>AFUA_3g04120 (Ortholog(s) have histone methyltransferase activity (H3-K4 specific) activity and role in chromatin silencing at telomere, histone H3-K4 trimethylation, secondary metabolic process, telomere maintenance, transcription, DNA-dependent);>AFUB_0
NaN	NaN	NaN	0	26.1221	25.5065	25.5993	3	5	13.9	AFUA_3g10110;AFUB_039060	>AFUA_3g10110 (Electron transfer flavoprotein-ubiquinone oxidoreductase;hypoxia repressed protein);>AFUB_039060 (electron transfer flavoprotein-ubiquinone oxidoreductase)
NaN	NaN	NaN	0	24.7305	24.9445	24.5547	3	2	8.8	AFUA_3g12360;AFUB_036800	>AFUA_3g12360 (Ortholog of A. nidulans FGSC A4 : AN3087, A. niger CBS 513.88 : An03g02910, A. niger ATCC 1015 : 45645-mRNA and Aspergillus terreus NIH2624 : ATET_04153);>AFUB_036800 (conserved hypothetical protein)
NaN	NaN	NaN	0	24.0951	25.5388	25.4639	3	8	20.9	AFUA_3g12640;AFUB_036530	>AFUA_3g12640 (Ortholog(s) have serine-tRNA ligase activity, role in invasive growth in response to glucose limitation, mitochondrial seryl-tRNA aminoacylation, pseudohyphal growth, spore germination and mitochondrion localization);>AFUB_036530 (seryl-tRNA
NaN	NaN	NaN	0	25.156	25.2048	24.533	3	4	24.7	AFUA_3g13310;AFUB_035890	>AFUA_3g13310 (Ortholog(s) have structural constituent of ribosome activity and mitochondrial small ribosomal subunit localization);>AFUB_035890 (conserved hypothetical protein)
NaN	NaN	NaN	0	24.6052	24.4157	24.9254	3	2	5.6	AFUA_4g00950;AFUB_101450	>AFUA_4g00950 (Ortholog(s) have activating transcription factor binding, core RNA polymerase II recruiting transcription factor activity, structural molecule activity);>AFUB_101450 (RNA polymerase II mediator complex component SRB4, putative)
NaN	NaN	NaN	0	23.839	26.2582	24.5476	3	7	16.8	AFUA_5g02420;AFUB_050950	>AFUA_5g02420 (Has domain(s) with predicted nucleic acid binding, zinc ion binding activity and intracellular localization);>AFUB_050950 (splicing factor 3a subunit 3, putative)
NaN	NaN	NaN	0	23.0859	23.7403	23.4504	3	3	5.2	AFUA_5g04080;AFUB_052590	>AFUA_5g04080 (Putative oxidosqualene:lanosterol cyclase (OSLC) with a role in protostadienol biosynthesis;SrbA-regulated during hypoxia);>AFUB_052590 (oxidosqualene:lanosterol cyclase)
NaN	NaN	NaN	0	25.5154	25.466	25.2155	3	3	22.4	AFUA_5g11100;AFUB_058670	>AFUA_5g11100 (Ortholog(s) have role in inositol metabolic process and cytoplasm, nucleus localization);>AFUB_058670 (DUF775 domain protein)
NaN	NaN	NaN	0	24.27	24.4114	24.5581	3	2	8.3	AFUA_5g11730;AFUB_059300	>AFUA_5g11730 (Has domain(s) with predicted ATP binding, protein serine/threonine kinase activity and role in protein phosphorylation);>AFUB_059300 (RIO1 family protein kinase, putative)
NaN	NaN	NaN	0	26.5712	26.9165	27.2849	3	3	5	AFUA_6g04060;AFUB_094220	>AFUA_6g04060 (Ortholog of A. nidulans FGSC A4 : AN6596, A. niger CBS 513.88 : An15g01300, A. oryzae RIB40 : AO090701000130, A. niger ATCC 1015 : 53410-mRNA and Aspergillus terreus NIH2624 : ATET_07035);>AFUB_094220 (conserved hypothetical protein)
NaN	NaN	NaN	0	25.0125	25.8199	26.1683	3	4	15.8	AFUA_6g04500;AFUB_093800	>AFUA_6g04500 (Ortholog(s) have AMP-activated protein kinase activity and role in cell adhesion, invasive growth in response to glucose limitation, protein phosphorylation, regulation of protein complex assembly, signal transduction);>AFUB_093800 (Snf1 kin
NaN	NaN	NaN	0	24.2693	24.4555	23.6884	3	4	20.2	AFUA_6g05350;AFUB_092930	>AFUA_6g05350 (Putative aspartic-type endopeptidase;transcript induced by voriconazole;predicted signal sequence for secretion);>AFUB_092930 (aspartic-type endopeptidase (OpsB), putative)
NaN	NaN	NaN	0	24.5938	25.6404	25.3275	3	8	13.1	AFUA_6g06520;AFUB_072440	>AFUA_6g06520 (Ortholog(s) have role in hypotonic response and barrier septum localization);>AFUB_072440 (WW domain protein)
NaN	NaN	NaN	0	24.0901	23.636	23.9961	3	3	7.3	AFUB_072490;AFUA_6g06560	>AFUB_072490 (conserved hypothetical protein);>AFUA_6g06560 (Ortholog of A. nidulans FGSC A4 : AN10715, A. niger CBS 513.88 : An03g03300, A. oryzae RIB40 : AO090003000028, A. niger ATCC 1015 : 57126-mRNA and Aspergillus carbonarius ITEM 5010 : Acar5010_045
NaN	NaN	NaN	0	24.6943	24.8081	25.4512	3	4	26.5	AFUA_7g03960;AFUB_089490	>AFUA_7g03960 (Ortholog of A. nidulans FGSC A4 : AN4261, AN12307, A. fumigatus Af293 : AFUA_5g13200, A. oryzae RIB40 : AO090026000818, A. niger ATCC 1015 : 44684-mRNA and Aspergillus terreus NIH2624 : ATET_00892);>AFUB_089490 (thioesterase family protein)
NaN	NaN	NaN	0	24.0204	24.4277	24.6328	3	4	21.6	AFUA_8g01800;AFUB_084800	>AFUA_8g01800 (Ortholog of A. nidulans FGSC A4 : AN12339, A. niger CBS 513.88 : An03g05910, A. oryzae RIB40 : AO090010000636, A. niger ATCC 1015 : 126296-mRNA and Aspergillus carbonarius ITEM 5010 : Acar5010_179108);>AFUB_084800 (thiosulfate sulfurtransfer
NaN	NaN	NaN	0	24.593	25.3795	24.7557	3	3	24.1	AFUA_8g04440;AFUB_083100	>AFUA_8g04440 (Ortholog(s) have role in cleistothecium development and signalosome localization);>AFUB_083100 (COP9 signalosome subunit 8 (CsnH), putative)
NaN	NaN	NaN	0	24.0109	25.0573	25.1511	3	6	6.1	AFUB_012010;AFUA_1g12540	>AFUB_012010 (TMEM1 family protein, putative);>AFUA_1g12540 (Ortholog of A. nidulans FGSC A4 : AN1038, A. niger CBS 513.88 : An08g05190, A. oryzae RIB40 : AO090001000223, A. niger ATCC 1015 : 38291-mRNA and Aspergillus terreus NIH2624 : ATET_00445)
NaN	NaN	NaN	0	25.0683	24.8354	25.7001	3	6	21.4	AFUB_024240;AFUA_2g08260	>AFUB_024240 (FMN binding oxidoreductase, putative);>AFUA_2g08260 (Has domain(s) with predicted FMN binding, oxidoreductase activity and role in oxidation-reduction process)
NaN	NaN	NaN	0	23.85	25.2057	24.6559	3	2	2.1	AFUB_058280;AFUA_5g10660	>AFUB_058280 (pentatricopeptide repeat protein);>AFUA_5g10660 (Pentatricopeptide repeat protein;transcript induced by exposure to human airway epithelial cells)
NaN	NaN	NaN	0	25.6693	25.332	24.7121	3	7	25.8	AFUB_060350;AFUA_5g12690	>AFUB_060350 (dihydroxyacetone kinase (DakA), putative);>AFUA_5g12690 (Has domain(s) with predicted ATP binding, glycerone kinase activity and role in glycerol metabolic process)
Proteins uniquely detected in WT GT
WTGT_1	WTGT_2	WTGT_3	GT	WTMe_1	WTMe_2	WTMe_3	MeOH	Peptides	Seq coverage [%]	Protein IDs	Fasta headers
29.3839	28.023	27.2316	3	NaN	NaN	NaN	0	23	76.1	AFUA_6g09680;AFUB_075730	>AFUA_6g09680 (Predicted O-methyltransferase, encoded in the putative gliotoxin biosynthetic gene cluster);>AFUB_075730 (O-methyltransferase GliM)
25.3611	23.6021	22.7012	3	NaN	NaN	NaN	0	5	30.7	AFUA_6g09745;AFUB_075800	>AFUA_6g09745 (Ortholog of N. fischeri NRRL 181 : NFIA_055440, NFIA_112700, A. clavatus NRRL 1 : ACLA_006680, Aspergillus terreus NIH2624 : ATET_03469 and A. fumigatus A1163 : AFUB_075800);>AFUB_075800 (conserved hypothetical protein) GliH
28.8718	28.4319	28.544	3	NaN	NaN	NaN	0	14	68	AFUA_6g12780;AFUB_078780	>AFUA_6g12780 (Has domain(s) with predicted methyltransferase activity and role in metabolic process);>AFUB_078780 (conserved hypothetical protein)
24.5022	25.121	NaN	2	NaN	NaN	NaN	0	8	20.2	AFUA_6g09730;AFUB_075780	>AFUA_6g09730 (Predicted cytochrome P450 monooxygenase, encoded in the putative gliotoxin biosynthetic gene cluster);>AFUB_075780 (cytochrome P450 oxidoreductase GliF)

## Sheet: gtmA GT vs MeOH
Table S3. A. ΔgtmA GT vs MeOH: Proteins significantly altered in abundance sorted by fold change
gtmAGT_1	gtmAGT_2	gtmAGT_3	gtmAMe_1	gtmAMe_2	gtmAMe_3	Peptides	Seq coverage [%]	t-test p value	t-test Difference	gtmAGT	gtmAMe	Protein IDs	Fasta headers
29.435	29.0991	29.9463	22.0048	21.0645	21.9755	23	76.1	3.85205e-05	7.81187	29.4935	21.6816	AFUA_6g09680;AFUB_075730	>AFUA_6g09680 (Predicted O-methyltransferase, encoded in the putative gliotoxin biosynthetic gene cluster);>AFUB_075730 (O-methyltransferase GliM)
33.6055	33.1481	33.5009	29.2315	28.3748	27.5869	17	83.5	0.000530541	5.02045	33.4182	28.3977	AFUA_6g09740;AFUB_075790	>AFUA_6g09740 (Gliotoxin sulfhydryl oxidase required for gliotoxin biosynthesis;encoded in gliotoxin biosynthetic gene cluster;involved in self-protection against exogenous gliotoxin;induced in biofilm;immunoreactive;no human homolog);>AFUB_075790 (th
28.0844	26.9263	28.2109	24.2616	24.5747	23.4078	6	40.4	0.00242904	3.65916	27.7405	24.0813	AFUA_5g01250	>AFUA_5g01250 (Has domain(s) with predicted coenzyme binding, nucleotide binding, phosphogluconate dehydrogenase (decarboxylating) activity and role in pentose-phosphate shunt)
29.0252	28.4266	28.9938	25.608	25.828	26.1846	11	64	0.000332583	2.94167	28.8152	25.8735	AFUA_3g15010;AFUB_034220	>AFUA_3g15010 (Putative methoxylase);>AFUB_034220 (conserved hypothetical protein)
29.8362	30.2852	30.378	27.4648	27.5096	27.2619	18	41.6	0.000115616	2.75437	30.1665	27.4121	AFUA_5g03330;AFUB_051860	>AFUA_5g03330 (Ortholog of A. nidulans FGSC A4 : AN7517, A. niger CBS 513.88 : An09g05650, A. oryzae RIB40 : AO090102000538, A. niger ATCC 1015 : 189002-mRNA and Aspergillus terreus NIH2624 : ATET_08084);>AFUB_051860 (HypA-like protein, putative)
27.9901	28.6676	27.8887	26.086	25.8452	25.3319	6	32.6	0.00182823	2.42776	28.1821	25.7544	AFUA_2g14850;AFUB_030490	>AFUA_2g14850 (Has domain(s) with predicted catalytic activity and role in metabolic process);>AFUB_030490 (enoyl-CoA hydratase/isomerase family protein)
27.7961	27.6721	27.2901	25.7612	24.747	25.2736	16	51.7	0.00213959	2.3255	27.5861	25.2606	AFUA_7g01000;AFUB_087580	>AFUA_7g01000 (Putative alcohol dehydrogenase involved in ethanol metabolism;predicted gene pair with AFUA_A_6G11430 (aldA);increased expression in biofilm;induced by L-tyrosine;induced in neutrophil-exposed conidia;repressed by gliotoxin exposure);>A
26.9993	NaN	26.5127	24.5332	NaN	24.4436	2	6.6	0.0116924	2.26758	26.756	24.4884	AFUA_1g04790;AFUB_005130	>AFUA_1g04790 (Has domain(s) with predicted phosphatase activity);>AFUB_005130 (general stress response phosphoprotein phosphatase Psr1, putative)
26.5466	NaN	27.0911	24.2453	25.236	24.2426	5	7.7	0.0177271	2.24425	26.8189	24.5746	AFUA_5g11670;AFUB_059240	>AFUA_5g11670 (Ortholog(s) have tRNA methyltransferase activity, role in tRNA methylation, wybutosine biosynthetic process and mitochondrion localization);>AFUB_059240 (Leucine carboxyl methyltransferase family)
29.729	29.1289	29.4541	27.2827	27.4758	27.2205	55	14.7	0.000371206	2.11103	29.4373	27.3263	AFUA_1g10380;AFUB_009800	>AFUA_1g10380 (Non-ribosomal peptide synthetase (NRPS);essential for fumigaclavine C biosynthesis;mutant displays altered conidial surface morphology and hydrophilicity);>AFUB_009800 (nonribosomal peptide synthase Pes1)
27.7453	27.2004	26.7543	25.1285	25.2582	25.5977	7	25.9	0.00394255	1.90522	27.2333	25.3281	AFUA_6g13600;AFUB_001140	>AFUA_6g13600 (Ortholog(s) have Hsp70 protein binding, Hsp90 protein binding activity, role in protein folding and cytoplasm localization);>AFUB_001140 (TPR repeat protein)
27.4882	27.8681	27.9184	NaN	25.962	25.8646	4	42	0.00194816	1.84492	27.7582	25.9133	AFUA_6g04540;AFUB_093760	>AFUA_6g04540 (Calcineurin regulatory subunit;transcript induced by exposure to human airway epithelial cells);>AFUB_093760 (calcineurin regulatory subunit CalA)
25.854	27.2436	26.4018	24.566	24.5727	24.9288	3	6.1	0.0126928	1.81065	26.4998	24.6892	AFUA_6g02620;AFUB_095690	>AFUA_6g02620 (Has domain(s) with predicted 2-dehydropantoate 2-reductase activity, NADP binding activity and role in oxidation-reduction process);>AFUB_095690 (2-dehydropantoate 2-reductase, putative)
26.5426	26.9771	27.1893	25.1061	25.4037	24.8109	6	9.9	0.0021718	1.7961	26.903	25.1069	AFUA_1g03010;AFUB_003400	>AFUA_1g03010 (Has domain(s) with predicted role in RNA metabolic process);>AFUB_003400 (cell cycle control protein (Cwf22), putative)
25.5476	26.3503	26.491	24.2826	24.4955	24.2543	4	2.7	0.00417441	1.78548	26.1296	24.3441	AFUA_5g06260;AFUB_053790	>AFUA_5g06260 (Has domain(s) with predicted ATP binding, DNA binding, helicase activity);>AFUB_053790 (SNF2 family helicase/ATPase (Ino80), putative)
25.8768	26.9056	27.6549	25.2811	24.7708	25.0669	5	67.9	0.0297597	1.77284	26.8125	25.0396	AFUA_1g17250;AFUB_016640	>AFUA_1g17250 (Conidial cell wall hydrophobin involved in conidial cell wall composition;not required for normal rodlet layer;protein repressed by amphotericin B;upregulated in biofilm vs planktonic culture;repressed by exposure to artemisinin);>AFUB_0
26.0003	27.3273	26.8173	25.0829	25.2472	24.6134	8	7.4	0.0157825	1.7338	26.715	24.9812	AFUA_2g14180;AFUB_029800	>AFUA_2g14180 (Ortholog(s) have cytoplasm localization);>AFUB_029800 (conserved hypothetical protein)
26.7477	26.6702	27.2687	25.3603	24.9559	25.3274	5	11.7	0.00181325	1.68103	26.8955	25.2145	AFUA_4g04120;AFUB_098900	>AFUA_4g04120 (Ortholog(s) have role in spore germination, sporocarp development involved in asexual reproduction, vacuole organization and hyphal tip polarisome localization);>AFUB_098900 (protein kinase activator Bem1, putative)
27.786	28.27	27.8867	26.6972	26.3876	25.895	6	28.9	0.00390949	1.65429	27.9809	26.3266	AFUA_1g09450;AFUB_008900	>AFUA_1g09450 (Ortholog(s) have enzyme regulator activity, guanyl-nucleotide exchange factor activity, translation initiation factor activity and role in regulation of translational initiation);>AFUB_008900 (translation regulator GCD7)
27.9902	28.2627	28.5615	26.5799	26.9643	26.3342	18	23.1	0.00262483	1.64531	28.2715	26.6261	AFUA_2g13780;AFUB_029410	>AFUA_2g13780 (Ortholog of A. nidulans FGSC A4 : AN2420, A. niger CBS 513.88 : An02g05400, A. oryzae RIB40 : AO090026000203, A. niger ATCC 1015 : 129080-mRNA and Aspergillus terreus NIH2624 : ATET_01362);>AFUB_029410 (splicing factor 3B subunit 1, putative
28.2959	28.7195	29.1034	26.431	27.6283	27.1492	4	11.9	0.0174218	1.63678	28.7063	27.0695	AFUA_5g02760;AFUB_051290	>AFUA_5g02760 (Putative fatty acid elongase with a predicted role in fatty acid biosynthesis;induced by exposure to artemisinin);>AFUB_051290 (fatty acid elongase (Gns1), putative)
25.8313	25.3317	NaN	24.1099	24.08	23.7099	4	5.5	0.00748195	1.6149	25.5815	23.9666	AFUA_3g09880;AFUB_039290	>AFUA_3g09880 (Ortholog(s) have 3-5-exoribonuclease activity);>AFUB_039290 (exosome complex exonuclease Rrp6, putative)
25.7873	25.6986	NaN	23.8088	24.4797	24.1544	4	13	0.00799084	1.5953	25.7429	24.1476	AFUA_2g12580;AFUB_028240	>AFUA_2g12580 (Has domain(s) with predicted protein transporter activity, role in protein transport and integral to endoplasmic reticulum membrane localization);>AFUB_028240 (translocation protein Sec62, putative)
27.0574	27.5938	27.7586	26.0225	25.6613	25.9554	9	29.9	0.00264859	1.59021	27.47	25.8797	AFUA_5g03680;AFUB_052190	>AFUA_5g03680 (Has domain(s) with predicted DNA binding activity, role in regulation of sequence-specific DNA binding transcription factor activity, transcription initiation, DNA-dependent and nucleus localization);>AFUB_052190 (transcription initiation fa
26.7112	25.4517	25.0592	24.0231	24.5046	23.975	6	6.1	0.0403627	1.57311	25.7407	24.1676	AFUA_5g07970;AFUB_055500	>AFUA_5g07970 (Ortholog(s) have bilirubin transmembrane transporter activity, glutathione S-conjugate-exporting ATPase activity, role in bilirubin transport, response to metal ion, transmembrane transport and fungal-type vacuole membrane localization);>AFU
27.0034	26.6561	26.4138	24.9184	25.2619	25.2209	5	16.5	0.0015373	1.55733	26.6911	25.1337	AFUA_5g13020;AFUB_060730	>AFUA_5g13020 (Ortholog(s) have DNA-directed DNA polymerase activity, role in DNA-dependent DNA replication initiation, telomere capping and alpha DNA polymerase:primase complex, nuclear envelope localization);>AFUB_060730 (DNA polymerase alpha/primase ass
28.1681	28.4215	28.2272	26.8592	26.5722	26.7235	13	29.5	0.000161103	1.55395	28.2723	26.7183	AFUA_6g11360;AFUB_077370	>AFUA_6g11360 (Ortholog(s) have mitochondrion localization);>AFUB_077370 (ABC transporter, putative)
NaN	26.3078	26.047	24.993	24.3644	24.5894	3	5.8	0.00945518	1.52845	26.1774	24.6489	AFUA_2g10790;AFUB_026570	>AFUA_2g10790 (Ortholog of A. nidulans FGSC A4 : AN5927, A. niger ATCC 1015 : 120353-mRNA, Aspergillus terreus NIH2624 : ATET_01498 and Aspergillus carbonarius ITEM 5010 : Acar5010_040299);>AFUB_026570 (pentatricopeptide repeat protein)
27.8769	27.836	27.7148	26.8564	25.9012	26.1344	21	39.9	0.00658512	1.5119	27.8092	26.2973	AFUB_004900	>AFUB_004900 (urease, putative)
29.6049	29.4514	28.707	27.6779	27.718	27.8938	13	45.1	0.0063814	1.49121	29.2545	27.7633	AFUA_2g04520;AFUB_021550	>AFUA_2g04520 (Has domain(s) with predicted metal ion binding, oxidoreductase activity and role in oxidation-reduction process);>AFUB_021550 (Fe-containing alcohol dehydrogenase, putative)
24.8905	24.9922	NaN	23.5058	23.5121	23.4558	2	4.7	6.27759e-05	1.45013	24.9413	23.4912	AFUB_029180;AFUA_2g13540	>AFUB_029180 (CCCH zinc finger and RRM domain protein);>AFUA_2g13540 (Has domain(s) with predicted nucleic acid binding, nucleotide binding, zinc ion binding activity and role in mRNA processing)
27.0981	26.8371	26.1943	24.9807	25.1543	25.6839	4	9.1	0.0136579	1.43688	26.7098	25.2729	AFUB_021760;AFUA_2g04740	>AFUB_021760 (vacuolar sorting-associated protein (Vps27), putative);>AFUA_2g04740 (Has domain(s) with predicted metal ion binding activity and role in intracellular protein transport)
27.595	27.4499	27.8251	26.0228	26.0831	26.4693	5	51.9	0.0012825	1.43159	27.6233	26.1918	AFUA_2g03260;AFUB_020330	>AFUA_2g03260 (Has domain(s) with predicted RNA binding, nucleotide binding activity, role in RNA processing and cytoplasm, nucleus localization);>AFUB_020330 (RNA binding protein (Rbm8A), putative)
29.6095	29.4739	29.6968	28.1943	28.3966	27.9157	12	34	0.000754913	1.42453	29.5934	28.1689	AFUA_5g07390;AFUB_054940	>AFUA_5g07390 (Ortholog of A. nidulans FGSC A4 : AN7630, A. oryzae RIB40 : AO090701000310, A. niger ATCC 1015 : 50982-mRNA and Aspergillus terreus NIH2624 : ATET_08105);>AFUB_054940 (60S ribosome biogenesis protein Sqt1, putative)
26.051	25.917	26.0683	24.3531	24.904	24.5117	4	8	0.00113024	1.42251	26.0121	24.5896	AFUA_5g07370;AFUB_054920	>AFUA_5g07370 (Ortholog(s) have role in cytoplasmic mRNA processing body assembly, deadenylation-independent decapping of nuclear-transcribed mRNA);>AFUB_054920 (CCR4-NOT core complex subunit Caf1, putative)
29.5442	29.4601	29.4365	28.465	27.6281	28.1096	14	14.2	0.00446964	1.41267	29.4803	28.0676	AFUA_3g14370;AFUB_034860	>AFUA_3g14370 (Has domain(s) with predicted DNA binding, DNA-directed RNA polymerase activity, ribonucleoside binding, zinc ion binding activity, role in transcription, DNA-dependent and nucleus localization);>AFUB_034860 (DNA-directed RNA polymerase III l
26.8636	27.499	27.5617	25.8741	26.0332	25.788	8	13.7	0.00384128	1.40969	27.3081	25.8984	AFUA_4g11850;AFUB_068850	>AFUA_4g11850 (Has domain(s) with predicted sequence-specific DNA binding RNA polymerase II transcription factor activity, zinc ion binding activity, role in regulation of transcription, DNA-dependent and nucleus localization);>AFUB_068850 (C6 finger domai
26.8338	26.196	NaN	24.9924	25.3946	24.9294	6	36	0.0187598	1.4094	26.5149	25.1055	AFUA_1g03420;AFUB_003830	>AFUA_1g03420 (Ortholog(s) have adenylate kinase activity, nucleoside triphosphate adenylate kinase activity, role in nucleotide metabolic process and mitochondrial inner membrane localization);>AFUB_003830 (adenylate kinase 2)
31.7059	31.616	31.5985	30.2443	30.2459	30.2237	12	54.8	2.07177e-06	1.40218	31.6402	30.238	AFUA_3g13140;AFUB_036060	>AFUA_3g13140 (Ortholog of A. nidulans FGSC A4 : AN9303, A. niger CBS 513.88 : An07g06460, A. oryzae RIB40 : AO090023000147, N. fischeri NRRL 181 : NFIA_064190 and Aspergillus flavus NRRL 3357 : AFL2T_04035);>AFUB_036060 (methyltransferase, putative)
26.6136	26.0978	25.1854	24.1508	24.6183	24.9294	5	36	0.0421072	1.39941	25.9656	24.5662	AFUA_4g14530	>AFUA_4g14530 (Putative theta class glutathione S-transferase)
28.6604	28.4182	29.023	27.3732	27.0102	27.523	13	39.5	0.00384803	1.39843	28.7006	27.3021	AFUB_098880;AFUA_4g04140	>AFUB_098880 (conserved hypothetical protein);>AFUA_4g04140 (Ortholog of A. nidulans FGSC A4 : AN11036, A. fumigatus Af293 : AFUA_1g02450, A. niger CBS 513.88 : An03g00240, A. oryzae RIB40 : AO090023000392 and A. niger ATCC 1015 : 194417-mRNA)
26.1061	27.5493	26.3129	25.497	25.2758	25.022	11	32.5	0.0418196	1.39117	26.6561	25.2649	AFUA_7g01220;AFUB_087800	>AFUA_7g01220 (Putative squalene synthetase;farnesyl-diphosphate farnesyltransferase;SrbA-regulated during hypoxia;no human homolog);>AFUB_087800 (farnesyl-diphosphate farnesyltransferase, putative)
25.9142	26.2841	26.7565	24.7123	25.7162	24.3995	9	6.4	0.0418833	1.3756	26.3182	24.9426	AFUA_6g12400;AFUB_078400	>AFUA_6g12400 (Putative 1,3-beta-glucan synthase catalytic subunit, major subunit of glucan synthase;predicted transmembrane protein;essential);>AFUB_078400 (1,3-beta-glucan synthase catalytic subunit FksP)
27.881	27.7901	NaN	26.6262	26.1907	26.5644	5	34.3	0.00457224	1.37514	27.8356	26.4604	AFUA_7g05500;AFUB_091080	>AFUA_7g05500 (Putative theta class glutathione transferase;transcript induced by voriconazole);>AFUB_091080 (glutathione S-transferase, putative)
27.1882	26.7453	27.4113	25.8167	25.7057	25.7142	11	16.4	0.00233307	1.3694	27.1149	25.7455	AFUA_1g14990;AFUB_014550	>AFUA_1g14990 (Has domain(s) with predicted ATP binding, ATP-dependent helicase activity, nucleic acid binding activity);>AFUB_014550 (ATP-dependent RNA helicase (Drs1), putative)
26.8796	26.9674	26.8168	25.3444	25.7396	25.4981	13	11.6	0.000380091	1.36055	26.8879	25.5274	AFUA_1g13920;AFUB_013410	>AFUA_1g13920 (Ortholog(s) have ribosome binding, ubiquitin-protein ligase activity, role in chromatin modification, chromatin silencing at telomere, protein ubiquitination, ubiquitin-dependent protein catabolic process and nucleus, ribosome localization);
25.2485	25.1552	25.2642	23.8308	23.898	NaN	4	7.1	0.000113168	1.35821	25.2226	23.8644	AFUA_3g11840;AFUB_037340	>AFUA_3g11840 (Has domain(s) with predicted nucleotide binding, oxidoreductase activity and role in oxidation-reduction process);>AFUB_037340 (NAD binding Rossmann fold oxidoreductase, putative)
27.8475	28.5002	29.1324	26.8889	27.3871	27.1909	5	34.9	0.0283285	1.33774	28.4934	27.1557	AFUA_3g08330;AFUB_040770	>AFUA_3g08330 (Has domain(s) with predicted serine-type endopeptidase activity and role in proteolysis);>AFUB_040770 (ATP-dependent Clp protease, proteolytic subunit ClpP)
26.961	26.5293	26.3234	24.9336	24.9572	25.915	8	36	0.0233166	1.33594	26.6046	25.2686	AFUA_1g16500;AFUB_015840	>AFUA_1g16500 (Has domain(s) with predicted GTP binding activity and cytoplasm, nucleus localization);>AFUB_015840 (small monomeric GTPase (Gtr2), putative)
27.4792	28.738	28.2159	26.9507	26.4892	26.9854	11	18.5	0.0285323	1.33591	28.1444	26.8084	AFUA_5g00730;AFUB_049200	>AFUA_5g00730 (Has domain(s) with predicted ATP binding, ATPase activity, coupled to transmembrane movement of ions, phosphorylative mechanism, metal ion binding activity, role in ATP biosynthetic process, cation transport and membrane localization);>AFUB_
26.1135	NaN	27.1113	25.0411	25.4135	25.3935	5	64.5	0.0458409	1.32969	26.6124	25.2827	AFUA_4g06790;AFUB_063860	>AFUA_4g06790 (Ubiquinol-cytochrome c reductase complex 14 kDa protein with a predicted role in oxidative phosphorylation;induced by exposure to artemisinin);>AFUB_063860 (ubiquinol-cytochrome c reductase complex 14 kDa protein)
28.3966	28.4874	28.2076	27.1187	26.9803	27.1252	9	28.8	0.000170661	1.28911	28.3639	27.0748	AFUA_2g01930	>AFUA_2g01930 (Has domain(s) with predicted DNA binding activity)
25.2188	25.3769	25.9784	24.1469	24.331	24.26	7	8	0.00575542	1.27875	25.5247	24.2459	AFUA_8g04270;AFUB_083280	>AFUA_8g04270 (Has domain(s) with predicted ATP binding, nucleoside-triphosphatase activity);>AFUB_083280 (AAA family ATPase, putative)
26.6956	26.5985	25.743	25.2952	24.7863	25.1754	2	8.9	0.0206041	1.26012	26.3457	25.0856	AFUA_5g12200;AFUB_059790	>AFUA_5g12200 (Ortholog(s) have role in heterotrimeric G-protein complex cycle, negative regulation of asexual sporulation resulting in formation of a cellular spore, positive regulation of sexual sporulation resulting in formation of a cellular spore);>AF
26.565	27.2899	26.6497	25.9132	25.5982	25.2228	6	68.1	0.0143847	1.25678	26.8349	25.5781	AFUA_2g15210;AFUB_030880	>AFUA_2g15210 (Ortholog(s) have RNA binding activity, role in nuclear mRNA splicing, via spliceosome and U4/U6 x U5 tri-snRNP complex, U6 snRNP, cytoplasmic mRNA processing body, nucleolus, small nucleolar ribonucleoprotein complex localization);>AFUB_0308
27.3281	27.1195	27.7443	26.0598	26.5316	25.8532	12	31	0.0100996	1.24911	27.3973	26.1482	AFUA_5g06140;AFUB_053700	>AFUA_5g06140 (Ortholog(s) have histone acetyltransferase activity, role in regulation of transcription from RNA polymerase II promoter, tRNA wobble uridine modification and Elongator holoenzyme complex, cytoplasm, nucleus localization);>AFUB_053700 (histo
28.7536	28.6427	28.0657	27.527	27.3113	26.891	2	23.4	0.0117856	1.2442	28.4873	27.2431	AFUA_2g07440;AFUB_023490	>AFUA_2g07440 (Ortholog of A. nidulans FGSC A4 : AN10738, AN12062, A. fumigatus Af293 : AFUA_4g04355, A. niger CBS 513.88 : An14g00490, A. oryzae RIB40 : AO090011000949 and Aspergillus terreus NIH2624 : ATET_06853);>AFUB_023490 (thioesterase family protein
NaN	25.8893	25.7577	24.6122	24.5709	NaN	2	6.6	0.00311554	1.23198	25.8235	24.5915	AFUA_5g05930;AFUB_053470	>AFUA_5g05930 (Ortholog(s) have rRNA primary transcript binding activity);>AFUB_053470 (RNA processing factor 1)
26.0857	27.325	26.7239	25.6703	25.7078	25.0639	8	36.1	0.0410733	1.23089	26.7115	25.4807	AFUA_2g07570;AFUB_023620	>AFUA_2g07570 (Ortholog(s) have glutamate 5-kinase activity, role in proline biosynthetic process and cytoplasm localization);>AFUB_023620 (glutamate 5-kinase, putative)
27.4	27.5952	27.5206	26.345	26.5457	25.9357	15	20	0.00283901	1.22979	27.5053	26.2755	AFUA_1g13720;AFUB_013210	>AFUA_1g13720 (Ortholog(s) have role in ER to Golgi vesicle-mediated transport, Golgi vesicle docking, SNARE complex assembly and ER to Golgi transport vesicle membrane, Golgi membrane localization);>AFUB_013210 (intracellular protein transport protein (Us
27.0796	25.7981	25.7443	24.9493	25.0074	24.9774	7	34.8	0.0480807	1.2293	26.2073	24.978	AFUA_1g06250;AFUB_006630	>AFUA_1g06250 (Has domain(s) with predicted catalytic activity and role in metabolic process);>AFUB_006630 (CAIB/BAIF family enzyme)
28.9027	27.6355	27.976	26.8663	27.0929	26.9092	9	26	0.0342859	1.21524	28.1714	26.9561	AFUA_5g06100;AFUB_053660	>AFUA_5g06100 (Ortholog(s) have SUMO activating enzyme activity, role in protein sumoylation and SUMO activating enzyme complex localization);>AFUB_053660 (SUMO activating enzyme (AosA), putative)
27.2781	26.7774	27.1423	25.7209	26.176	25.6793	7	23	0.00522429	1.20722	27.0659	25.8587	AFUA_2g08990;AFUB_024880	>AFUA_2g08990 (Ortholog(s) have GDP-dissociation inhibitor activity, GTPase activator activity, role in mature ribosome assembly, negative regulation of translational initiation and cytosolic small ribosomal subunit, multi-eIF complex localization);>AFUB_0
27.1894	28.3281	27.8671	26.7162	26.6524	26.4023	8	43.6	0.0249209	1.20457	27.7949	26.5903	AFUA_1g06630;AFUB_007010	>AFUA_1g06630 (Ortholog of A. nidulans FGSC A4 : AN5705, A. niger CBS 513.88 : An18g05690, A. oryzae RIB40 : AO090001000462, A. niger ATCC 1015 : 202623-mRNA and Aspergillus terreus NIH2624 : ATET_02959);>AFUB_007010 (Golgi phosphoprotein 3 (GPP34) domain
28.9203	28.8946	27.9517	27.3577	27.6183	27.2229	21	26.5	0.0247458	1.18921	28.5889	27.3996	AFUA_2g11810;AFUB_027560	>AFUA_2g11810 (Ortholog(s) have 90S preribosome, nucleus localization);>AFUB_027560 (pre-rRNA processing protein Rrp12, putative)
26.9783	27.3612	27.98	26.5002	26.1913	26.091	16	49.1	0.0204375	1.17898	27.4398	26.2608	AFUA_6g13440;AFUB_001310	>AFUA_6g13440 (Has domain(s) with predicted sulfuric ester hydrolase activity and role in metabolic process);>AFUB_001310 (choline sulfatase, putative)
28.6561	28.9866	29.07	27.6738	28.134	27.3874	12	44.9	0.00957805	1.17251	28.9042	27.7317	AFUA_3g10540;AFUB_038620	>AFUA_3g10540 (Has domain(s) with predicted nucleotide binding, oxidoreductase activity and role in oxidation-reduction process);>AFUB_038620 (3-oxoacyl-(acyl-carrier-protein) reductase, putative)
24.5051	24.4653	NaN	23.5387	22.9822	23.4179	2	7.9	0.0127083	1.17223	24.4852	23.3129	AFUA_3g08090;AFUB_041020	>AFUA_3g08090 (Ortholog(s) have role in maturation of 5.8S rRNA from tricistronic rRNA transcript (SSU-rRNA, 5.8S rRNA, LSU-rRNA), maturation of LSU-rRNA from tricistronic rRNA transcript (SSU-rRNA, 5.8S rRNA, LSU-rRNA));>AFUB_041020 (40S ribosomal protein
27.5487	27.0708	27.5396	26.4174	25.9673	26.3446	16	32.2	0.00558589	1.14326	27.3864	26.2431	AFUA_4g13330;AFUB_070250	>AFUA_4g13330 (Ortholog(s) have ATP-dependent RNA helicase activity, RNA binding activity, role in rRNA processing and 90S preribosome, nuclear envelope, nucleolus, preribosome, large subunit precursor localization);>AFUB_070250 (ATP-dependent RNA helicase
26.5395	26.1414	26.5946	25.2577	25.3903	25.2175	5	38.8	0.00171041	1.13671	26.4252	25.2885	AFUA_5g12880;AFUB_060590	>AFUA_5g12880 (Has domain(s) with predicted guanylate cyclase activity, heme binding activity and role in cGMP biosynthetic process);>AFUB_060590 (BET3 family protein)
30.131	30.7207	30.4761	29.1667	29.2574	29.5002	7	65.4	0.00458719	1.13451	30.4426	29.3081	AFUA_1g13260;AFUB_012750	>AFUA_1g13260 (Has domain(s) with predicted structural molecule activity, role in retrograde vesicle-mediated transport, Golgi to ER and COPI vesicle coat localization);>AFUB_012750 (Coatomer subunit epsilon, putative)
29.333	28.9477	28.9721	28.1353	28.1717	27.5869	21	42.3	0.00779816	1.11962	29.0843	27.9647	AFUA_3g02270;AFUB_046060	>AFUA_3g02270 (Mycelial catalase;induced in hyphae exposed to neutrophils;protein induced in amphotericin B and H2O2;stuA-dependent up-regulation in developmentally competent hyphae;hypoxia repressed;SrbA-regulated;repressed by gliotoxin exposure);>A
29.704	29.3325	29.6172	28.2971	28.6112	28.4049	13	40.7	0.00155423	1.11355	29.5513	28.4377	AFUA_2g04980;AFUB_022010	>AFUA_2g04980 (Putative tyrosine decarboxylase;transcript induced by voriconazole);>AFUB_022010 (tyrosine decarboxylase, putative)
26.2698	26.3831	27.231	26.021	25.3638	25.1728	8	17.7	0.0493373	1.10872	26.6279	25.5192	AFUA_6g10730;AFUB_076770	>AFUA_6g10730 (Ortholog(s) have nuclear periphery localization);>AFUB_076770 (nucleoporin NUP49/NSP49, putative)
26.6402	26.873	26.3745	25.1994	25.8808	25.4896	4	20.8	0.0106094	1.10599	26.6292	25.5232	AFUA_8g04820;AFUB_082690	>AFUA_8g04820 (Ribonuclease P complex subunit);>AFUB_082690 (ribonuclease P complex subunit Pop2, putative)
25.2166	25.8729	25.9811	24.5349	24.8245	24.3985	4	17.4	0.0149541	1.1042	25.6902	24.586	AFUA_1g13390;AFUB_012880	>AFUA_1g13390 (Ortholog(s) have structural constituent of cytoskeleton activity and role in cytoplasmic microtubule organization, microtubule nucleation by spindle pole body, mitotic anaphase A, mitotic cell cycle checkpoint);>AFUB_012880 (gamma tubulin Mi
29.8833	29.4708	30.3344	28.937	28.6479	NaN	6	5.6	0.0474444	1.10373	29.8962	28.7924	AFUA_4g12680;AFUB_069600	>AFUA_4g12680 (Ortholog(s) have ATPase activity, G-quadruplex DNA binding, adenylate kinase activity, double-stranded telomeric DNA binding, single-stranded telomeric DNA binding activity);>AFUB_069600 (DNA repair protein Rad50)
27.667	27.6658	27.5426	26.3154	26.8836	26.3823	9	43.8	0.00395742	1.09803	27.6251	26.5271	AFUA_2g08860;AFUB_024770	>AFUA_2g08860 (Has domain(s) with predicted 3-5-exoribonuclease activity, RNA binding activity and role in RNA processing);>AFUB_024770 (exosome complex endonuclease 2/ribosomal RNA processing protein, putative)
27.3235	27.611	27.013	25.8323	26.7137	26.1126	8	27.5	0.024617	1.09631	27.3158	26.2195	AFUA_1g13020;AFUB_012500	>AFUA_1g13020 (Ortholog(s) have role in response to DNA damage stimulus);>AFUB_012500 (cytoskeletal adaptor protein SagA)
28.4273	28.1915	27.9642	26.993	27.1212	27.1862	26	10.4	0.00166194	1.09418	28.1943	27.1001	AFUA_5g11810;AFUB_059360	>AFUA_5g11810 (Ortholog(s) have ATPase activity, microtubule binding, minus-end-directed microtubule motor activity);>AFUB_059360 (dynein heavy chain)
27.1396	27.8037	27.3615	26.2706	26.5645	26.1904	7	32.7	0.00840754	1.09307	27.4349	26.3418	AFUA_1g05530;AFUB_005870	>AFUA_1g05530 (Ortholog(s) have nicotinamide riboside hydrolase activity, nicotinic acid riboside hydrolase activity, uridine nucleosidase activity);>AFUB_005870 (uridine nucleosidase Urh1, putative)
27.3038	27.0748	26.8781	25.5556	26.2463	26.1923	14	16.4	0.0127658	1.08754	27.0856	25.998	AFUA_3g11020;AFUB_038120	>AFUA_3g11020 (Has domain(s) with predicted role in mRNA processing and nucleus localization);>AFUB_038120 (CFIA complex component Rna14, putative)
25.9126	26.428	27.1069	25.1358	25.5534	25.5159	8	22	0.0434181	1.08084	26.4825	25.4017	AFUA_5g03240;AFUB_051750	>AFUA_5g03240 (Ortholog(s) have pyruvate dehydrogenase (acetyl-transferring) kinase activity, role in carbon utilization, negative regulation of catalytic activity, peptidyl-serine phosphorylation and mitochondrion localization);>AFUB_051750 (pyruvate dehy
NaN	26.1999	26.2313	25.1224	25.025	25.2684	6	26.9	0.0013422	1.07702	26.2156	25.1386	AFUB_028700;AFUA_2g13070	>AFUB_028700 (arginine-tRNA-protein transferase 1);>AFUA_2g13070 (Has domain(s) with predicted arginyltransferase activity and role in protein arginylation)
30.6649	30.4114	30.7654	29.3707	29.6848	29.5593	7	62.5	0.00151683	1.07566	30.6139	29.5383	AFUA_4g07420;AFUB_064510	>AFUA_4g07420 (Ortholog(s) have endopeptidase activator activity and role in proteasomal ubiquitin-dependent protein catabolic process, proteasomal ubiquitin-independent protein catabolic process);>AFUB_064510 (proteasome component Pup3, putative)
NaN	26.2783	26.7565	25.2876	25.8175	25.23	7	20.8	0.0374377	1.07235	26.5174	25.445	AFUB_057060;AFUA_5g09510	>AFUB_057060 (conserved hypothetical protein);>AFUA_5g09510 (Ortholog(s) have endoplasmic reticulum localization)
27.3975	27.176	27.4418	26.3986	26.183	26.2217	4	21.3	0.000534164	1.07065	27.3384	26.2678	AFUB_090580;AFUA_7g05015	>AFUB_090580 (glyoxylase family protein, putative);>AFUA_7g05015 ()
26.0982	25.5202	25.6094	24.8331	24.4536	24.733	6	23.2	0.00732546	1.06935	25.7426	24.6732	AFUA_3g14920	>AFUA_3g14920 (Ortholog of A. oryzae RIB40 : AO090102000309 and Aspergillus flavus NRRL 3357 : AFL2T_09729)
30.2827	29.8581	29.2856	28.5422	29.1068	28.6047	7	68.5	0.0357606	1.05757	29.8088	28.7512	AFUA_8g06554;AFUB_081229	>AFUA_8g06554 (Has domain(s) with predicted carbonate dehydratase activity, zinc ion binding activity and role in carbon utilization);>AFUB_081229 (carbonate dehydratase, putative)
27.4133	27.6846	26.9928	26.5941	26.3155	26.0111	10	48.5	0.0157667	1.05666	27.3636	26.3069	AFUA_4g08550;AFUB_065640	>AFUA_4g08550 (Ortholog of A. nidulans FGSC A4 : AN1694, A. niger CBS 513.88 : An04g03330, A. oryzae RIB40 : AO090023000706, A. niger ATCC 1015 : 54557-mRNA and Aspergillus terreus NIH2624 : ATET_05345);>AFUB_065640 (pantetheine-phosphate adenylyltransfera
28.7146	28.6067	28.2547	27.3719	27.4726	27.6079	23	26.1	0.0025431	1.04125	28.5254	27.4841	AFUA_2g02360;AFUB_019450	>AFUA_2g02360 (Has domain(s) with predicted UDP-glucose:glycoprotein glucosyltransferase activity and role in protein glycosylation);>AFUB_019450 (UDP-glucose:glycoprotein glucosyltransferase, putative)
28.0733	28.3416	27.6944	26.5976	27.5948	26.8043	14	51.4	0.0439078	1.03754	28.0365	26.9989	AFUA_7g00350;AFUB_086920	>AFUA_7g00350 (Putative NAD-dependent dehydrogenase;protein induced by hydrogen peroxide;transcript up-regulated in conidia exposed to neutrophils);>AFUB_086920 (conserved hypothetical protein)
28.3164	27.3382	27.8368	27.0015	26.4795	26.9059	10	60.6	0.0333462	1.0348	27.8304	26.7956	AFUB_100360;AFUA_4g02790	>AFUB_100360 (carbon-nitrogen family hydrolase, putative);>AFUA_4g02790 (Has domain(s) with predicted hydrolase activity, acting on carbon-nitrogen (but not peptide) bonds activity and role in nitrogen compound metabolic process)
25.9387	NaN	25.9289	24.8481	24.7284	25.1611	2	3.4	0.00872562	1.02126	25.9338	24.9125	AFUB_015400;AFUA_1g15870	>AFUB_015400 (conserved glutamic acid-rich protein);>AFUA_1g15870 (Ortholog of A. nidulans FGSC A4 : AN0923, A. niger CBS 513.88 : An01g14280, A. oryzae RIB40 : AO090005001113, A. niger ATCC 1015 : 35429-mRNA and N. fischeri NRRL 181 : NFIA_009450)
28.076	28.0367	28.0428	26.9427	27.0046	27.1519	15	28.2	8.68461e-05	1.01875	28.0518	27.0331	AFUA_7g04300;AFUB_089840	>AFUA_7g04300 (RhoGAP and Fes/CIP4 domain protein;calcium induced);>AFUB_089840 (RhoGAP and Fes/CIP4 domain protein)
28.4094	27.844	28.0782	26.8989	26.9981	27.3836	8	76.4	0.00998704	1.01705	28.1106	27.0935	AFUA_8g00430;AFUB_086140	>AFUA_8g00430 (Ortholog of A. nidulans AN1088;hypoxia induced protein);>AFUB_086140 (conserved hypothetical protein)
31.7004	31.7441	32.3308	31.0549	30.9094	30.7655	5	39.6	0.00988705	1.01515	31.9251	30.9099	AFUA_1g06580;AFUB_006960	>AFUA_1g06580 (Ortholog of A. nidulans FGSC A4 : AN4252, AN10165, A. fumigatus Af293 : AFUA_1g11910, A. niger CBS 513.88 : An18g05640, An08g04120 and A. oryzae RIB40 : AO090001000456, AO090001000373);>AFUB_006960 (high expression lethality protein Hel10, p
26.707	26.421	26.8877	25.2649	25.8663	25.8668	5	16.8	0.0142311	1.00591	26.6719	25.666	AFUA_6g08680;AFUB_074640	>AFUA_6g08680 (Has domain(s) with predicted phosphatase activator activity);>AFUB_074640 (phosphotyrosyl phosphatase activator)
29.0355	29.4159	28.484	27.8586	27.8352	28.2241	15	53.1	0.0280275	1.00581	28.9784	27.9726	AFUB_101470;AFUA_4g00970	>AFUB_101470 (IMP-specific 5-nucleotidase (Isn1), putative);>AFUA_4g00970 (Ortholog(s) have IMP 5-nucleotidase activity and role in inosine salvage, nicotinamide riboside biosynthetic process, nicotinic acid riboside biosynthetic process)
27.6841	27.7343	27.6495	26.7706	26.6264	26.6604	12	33.9	3.64211e-05	1.00346	27.6893	26.6858	AFUB_040700;AFUA_3g08390	>AFUB_040700 (tRNA dihydrouridine synthase (Smm1), putative);>AFUA_3g08390 (Has domain(s) with predicted flavin adenine dinucleotide binding, tRNA dihydrouridine synthase activity and role in oxidation-reduction process, tRNA processing)
26.865	27.4524	NaN	26.2455	26.1884	26.0332	5	31.1	0.0232608	1.003	27.1587	26.1557	AFUB_024150;AFUA_2g08140	>AFUB_024150 (conserved hypothetical protein);>AFUA_2g08140 (Has domain(s) with predicted catalytic activity, role in RNA metabolic process and intracellular localization)
26.7629	26.672	25.7019	27.4847	27.2816	27.3806	5	26.9	0.043587	-1.00339	26.3789	27.3823	AFUA_4g09550;AFUB_066670	>AFUA_4g09550 (Has domain(s) with predicted N-acetyltransferase activity and role in metabolic process)
30.983	30.9446	31.0907	32.1116	32.0972	31.8996	16	41.6	0.00022227	-1.03002	31.0061	32.0361	AFUA_4g04460;AFUB_098550	>AFUA_4g04460 (60S ribosomal protein L13);>AFUB_098550 (60S ribosome protein L13, putative)
29.7988	29.4411	29.7463	30.7311	30.7105	30.6433	21	64.2	0.000839947	-1.03293	29.6621	30.695	AFUA_5g03690;AFUB_052200	>AFUA_5g03690 (Ortholog(s) have phosphatidylinositol transporter activity, role in phospholipid transport and cortical endoplasmic reticulum, cytosol, microsome localization);>AFUB_052200 (CRAL/TRIO domain protein)
24.7383	24.8751	25.1784	25.7549	25.9333	26.2961	5	55.3	0.00662169	-1.06419	24.9306	25.9947	AFUA_3g07690;AFUB_041410	>AFUA_3g07690 (Ortholog(s) have copper chaperone activity, role in intracellular copper ion transport, mitochondrial respiratory chain complex IV assembly and cytosol, mitochondrial intermembrane space localization);>AFUB_041410 (cytochrome c oxidase coppe
26.0727	25.6399	26.1063	27.0104	26.9088	27.1068	10	59.6	0.00265096	-1.06904	25.9396	27.0087	AFUA_3g11510;AFUB_037660	>AFUA_3g11510 (Putative O-acetyltransferase);>AFUB_037660 (O-acetyltransferase, putative)
26.0476	25.6497	25.6446	26.7969	26.9252	26.9509	4	34.8	0.00143416	-1.11038	25.7806	26.891	AFUB_078220	>AFUB_078220 (conserved hypothetical protein)
23.1027	NaN	23.0155	23.788	24.4754	24.2889	3	42.7	0.0244204	-1.12495	23.0591	24.1841	AFUA_1g04890;AFUB_005250	>AFUA_1g04890 (Ortholog of A. nidulans FGSC A4 : AN0417/sec61, A. niger CBS 513.88 : An01g03820, A. oryzae RIB40 : AO090003000853, A. niger ATCC 1015 : 128153-mRNA and Aspergillus terreus NIH2624 : ATET_02630);>AFUB_005250 (translocon protein Sec61beta, pu
25.6834	25.8369	25.9017	26.9191	26.987	27.0478	2	17.7	9.43999e-05	-1.1773	25.8073	26.9846	AFUA_6g02450;AFUB_095890	>AFUA_6g02450 (Ortholog(s) have cytoplasmic stress granule localization);>AFUB_095890 (ribosomal S30/ubiquitin fusion)
23.8983	24.3671	23.923	25.0006	25.5303	25.1951	7	29.9	0.00557374	-1.17924	24.0628	25.242	AFUA_2g10960;AFUB_026740	>AFUA_2g10960 (Putative alcohol dehydrogenase);>AFUB_026740 (alcohol dehydrogenase, putative)
23.0305	22.4039	22.8671	24.0841	23.803	24.1678	5	5.5	0.00454318	-1.25111	22.7672	24.0183	AFUA_8g04310;AFUB_083240	>AFUA_8g04310 (Ortholog of A. nidulans FGSC A4 : AN1443, A. niger CBS 513.88 : An16g08760, A. oryzae RIB40 : AO090103000048, A. niger ATCC 1015 : 193764-mRNA and Aspergillus terreus NIH2624 : ATET_00043);>AFUB_083240 (conserved hypothetical protein)
23.9843	NaN	24.4912	25.4391	25.2804	25.8158	4	50.5	0.019649	-1.27399	24.2378	25.5118	AFUA_1g04470;AFUB_004820	>AFUA_1g04470 (Ortholog(s) have protein transporter activity, unfolded protein binding activity and role in protein import into mitochondrial inner membrane);>AFUB_004820 (mitochondrial intermembrane space translocase subunit Tim10, putative)
24.6273	24.6083	24.1874	26.0461	25.7066	25.6594	4	19.5	0.00212086	-1.32971	24.4743	25.804	AFUA_3g05670;AFUB_043330	>AFUA_3g05670 (Ortholog of A. nidulans FGSC A4 : AN10411, A. niger CBS 513.88 : An11g10960, A. oryzae RIB40 : AO090020000037, A. niger ATCC 1015 : 39523-mRNA and Aspergillus carbonarius ITEM 5010 : Acar5010_212200);>AFUB_043330 (conserved hypothetical prot
25.4481	25.8813	25.7253	26.9933	27.1194	27.0001	14	52	0.00052822	-1.35274	25.6849	27.0376	AFUA_1g07040;AFUB_007410	>AFUA_1g07040 (Has domain(s) with predicted transferase activity, transferring phosphorus-containing groups activity);>AFUB_007410 (fructosamine-3-kinase, putative)
27.0528	26.0933	27.3149	28.4344	28.3675	27.9506	5	23.4	0.0234281	-1.43051	26.8203	28.2508	AFUA_3g06760;AFUB_042280	>AFUA_3g06760 (Ribosomal protein L37);>AFUB_042280 (60S ribosomal protein L37)
29.2909	29.2358	29.235	30.7396	30.8357	30.7329	23	76	2.36359e-06	-1.51549	29.2539	30.7694	AFUA_5g06240;AFUB_053780;AFUA_7g01010;AFUB_087590	>AFUA_5g06240 (Putative zinc-dependent alcohol dehydrogenase;predicted gene pair with AFUA_A_7G01010 (adh1);protein induced by hydrogen peroxide;reacts with rabbit immunosera exposed to A. fumigatus conidia;calcium downregulated);>AFUB_053780 (alcohol
23.9722	23.815	24.3447	26.061	26.3449	26.0631	4	14.2	0.000323018	-2.11237	24.044	26.1563	AFUA_5g11780;AFUB_059340	>AFUA_5g11780 (Ortholog(s) have role in TOR signaling cascade, positive regulation of transcription from RNA polymerase I promoter and peripheral to membrane of membrane fraction, soluble fraction localization);>AFUB_059340 (TOR signalling pathway regulato
Proteins uniquely detected in ΔgtmA MeOH
gtmAGT_1	gtmAGT_2	gtmAGT_3	GT	gtmAMe_1	gtmAMe_2	gtmAMe_3	MeOH	Peptides	Seq coverage [%]	Protein IDs	Fasta headers
NaN	NaN	NaN	0	23.6897	24.6851	24.1878	3	4	5.2	AFUA_1g02460;AFUB_002850	>AFUA_1g02460 (Has domain(s) with predicted DNA binding, DNA-directed RNA polymerase activity, ribonucleoside binding activity and role in transcription, DNA-dependent);>AFUB_002850 (DNA-directed RNA polymerase III, beta subunit, putative)
NaN	NaN	NaN	0	24.3239	24.7336	23.12	3	2	11.7	AFUA_1g13070;AFUB_012550	>AFUA_1g13070 (Ortholog(s) have rRNA primary transcript binding, single-stranded telomeric DNA binding, snoRNA binding activity and Mpp10 complex, small-subunit processome localization);>AFUB_012550 (U3 small nucleolar ribonucleoprotein protein IMP4, putat
NaN	NaN	NaN	0	24.1526	24.3209	24.6826	3	2	8.1	AFUA_1g17100;AFUB_016490	>AFUA_1g17100 (Ortholog of A. nidulans FGSC A4 : AN0624, A. niger CBS 513.88 : An01g09630, A. oryzae RIB40 : AO090023000573, A. niger ATCC 1015 : 172548-mRNA and Aspergillus carbonarius ITEM 5010 : Acar5010_049839);>AFUB_016490 (conserved hypothetical prot
NaN	NaN	NaN	0	22.4935	22.6093	22.6017	3	2	9.6	AFUA_2g02500;AFUB_019600	>AFUA_2g02500 (Ortholog of N. fischeri NRRL 181 : NFIA_034900, A. clavatus NRRL 1 : ACLA_092300 and A. fumigatus A1163 : AFUB_019600);>AFUB_019600 (conserved hypothetical protein)
NaN	NaN	NaN	0	25.1818	25.2944	25.2151	3	4	27	AFUA_2g05240;AFUB_022270	>AFUA_2g05240 (Ortholog of A. nidulans FGSC A4 : AN2112, A. niger CBS 513.88 : An01g06650, A. oryzae RIB40 : AO090003000346, A. niger ATCC 1015 : 36022-mRNA and Aspergillus terreus NIH2624 : ATET_05964);>AFUB_022270 (conserved hypothetical protein)
NaN	NaN	NaN	0	24.8118	25.4475	25.6755	3	4	17.2	AFUB_022790;AFUA_2g05760	>AFUB_022790 (beta-ketoacyl synthase (Cem1), putative);>AFUA_2g05760 (Has domain(s) with predicted transferase activity, transferring acyl groups other than amino-acyl groups activity and role in fatty acid biosynthetic process)
NaN	NaN	NaN	0	25.7326	26.1999	26.2068	3	6	3.9	AFUA_2g10270;AFUB_026080	>AFUA_2g10270 (Ortholog(s) have role in TOR signaling cascade);>AFUB_026080 (TOR pathway phosphatidylinositol 3-kinase TorA, putative)
NaN	NaN	NaN	0	24.6103	24.3457	24.7737	3	3	19	AFUA_2g11600;AFUB_027350	>AFUA_2g11600 (Has domain(s) with predicted coenzyme binding, nucleotide binding, phosphogluconate dehydrogenase (decarboxylating) activity and role in pentose-phosphate shunt);>AFUB_027350 (oxidoreductase, putative)
NaN	NaN	NaN	0	24.1903	23.6817	23.6168	3	4	6.3	AFUA_2g12920;AFUB_028540	>AFUA_2g12920 (Has domain(s) with predicted ATP binding, nucleoside-triphosphatase activity);>AFUB_028540 (mitochondrial AAA ATPase, putative)
NaN	NaN	NaN	0	25.4822	25.0669	24.5199	3	12	20.6	AFUA_3g02670;AFUB_045610	>AFUA_3g02670 (Has domain(s) with predicted acyl carrier activity, catalytic activity, cofactor binding, nucleotide binding, phosphopantetheine binding activity and role in metabolic process);>AFUB_045610 (nonribosomal peptide synthetase, putative)
NaN	NaN	NaN	0	24.4516	26.1622	24.1788	3	6	10.6	AFUA_3g04310;AFUB_043690	>AFUA_3g04310 (Has domain(s) with predicted role in rRNA processing and small-subunit processome localization);>AFUB_043690 (snoRNA binding protein, putative)
NaN	NaN	NaN	0	24.6564	24.5606	25.1746	3	2	5.6	AFUA_4g00950;AFUB_101450	>AFUA_4g00950 (Ortholog(s) have activating transcription factor binding, core RNA polymerase II recruiting transcription factor activity, structural molecule activity);>AFUB_101450 (RNA polymerase II mediator complex component SRB4, putative)
NaN	NaN	NaN	0	27.4651	26.5231	26.5752	3	5	14.2	AFUA_4g10470;AFUB_067570	>AFUA_4g10470 (Putative sphingosine-1-phosphate lyase);>AFUB_067570 (sphinganine-1-phosphate aldolase BST1, putative)
NaN	NaN	NaN	0	25.2632	25.2793	25.1189	3	5	14.1	AFUA_4g11700;AFUB_068710	>AFUA_4g11700 (Ortholog of A. nidulans FGSC A4 : AN5568, A. niger CBS 513.88 : An04g04540, A. oryzae RIB40 : AO090003001049, A. niger ATCC 1015 : 57011-mRNA and Aspergillus carbonarius ITEM 5010 : Acar5010_128246);>AFUB_068710 (Leucine Rich Repeat domain p
NaN	NaN	NaN	0	24.3431	24.4757	24.7576	3	2	8.6	AFUA_4g11820;AFUB_068820	>AFUA_4g11820 (Ortholog(s) have ATPase activity, GTPase activity, role in cellular protein complex localization, mitotic sister chromatid cohesion, nucleocytoplasmic transport and cytoplasm localization);>AFUB_068820 (ATP binding protein, putative)
NaN	NaN	NaN	0	23.736	24.1402	23.8212	3	5	19.4	AFUA_4g12190;AFUB_069170	>AFUA_4g12190 (Ortholog of A. nidulans FGSC A4 : AN3651, A. niger CBS 513.88 : An01g07460, A. niger ATCC 1015 : 51881-mRNA and Aspergillus terreus NIH2624 : ATET_03105);>AFUB_069170 (WD repeat-containing protein)
NaN	NaN	NaN	0	23.9662	24.1041	23.9916	3	4	14	AFUA_5g08500;AFUB_056040	>AFUA_5g08500 (Has domain(s) with predicted catalytic activity);>AFUB_056040 (conserved hypothetical protein)
NaN	NaN	NaN	0	24.7951	25.0625	24.6727	3	3	7.4	AFUA_6g07970;AFUB_073960	>AFUA_6g07970 (Has domain(s) with predicted calcium-dependent cysteine-type endopeptidase activity, role in proteolysis and intracellular localization);>AFUB_073960 (calpain-like protein)
NaN	NaN	NaN	0	25.1861	26.6292	26.0766	3	3	36.6	AFUA_6g08290;AFUB_074250	>AFUA_6g08290 (Has domain(s) with predicted GTP binding, GTPase activity, role in GTP catabolic process, intracellular protein transport, small GTPase mediated signal transduction and intracellular, membrane localization);>AFUB_074250 (ADP-ribosylation fac
NaN	NaN	NaN	0	25.402	25.5689	25.3048	3	3	18.5	AFUA_6g12800;AFUB_078800	>AFUA_6g12800 (Ortholog(s) have uroporphyrinogen-III synthase activity and role in heme biosynthetic process);>AFUB_078800 (uroporphyrinogen-III synthase (UroS), putative)
NaN	NaN	NaN	0	25.1299	25.8449	25.792	3	4	21.4	AFUA_7g02170;AFUB_088720	>AFUA_7g02170 (Putative peptidyl-prolyl cis-trans isomerase with a central RNA recognition motif (RRM));>AFUB_088720 (RNA binding protein, putative)
NaN	NaN	NaN	0	24.42	24.3429	24.7061	3	3	7.3	AFUA_7g03800;AFUB_089340	>AFUA_7g03800 (Ortholog of A. nidulans FGSC A4 : AN4273, A. niger CBS 513.88 : An13g00220, A. oryzae RIB40 : AO090026000834, A. niger ATCC 1015 : 213656-mRNA and Aspergillus terreus NIH2624 : ATET_02866);>AFUB_089340 (C2 domain protein)
NaN	NaN	NaN	0	25.1447	25.6554	25.7385	3	6	14.5	AFUA_8g05140;AFUB_082360	>AFUA_8g05140 (Has domain(s) with predicted flavin adenine dinucleotide binding, oxidoreductase activity, acting on a sulfur group of donors, disulfide as acceptor activity and role in oxidation-reduction process, protein thiol-disulfide exchange);>AFUB_08
NaN	NaN	NaN	0	23.3229	23.016	22.8339	3	4	6.8	AFUB_037790;AFUA_3g11380	>AFUB_037790 (ARID/BRIGHT domain protein (SWI1), putative);>AFUA_3g11380 (Ortholog(s) have RNA polymerase II activating transcription factor binding activity)
NaN	NaN	NaN	0	24.5666	24.9189	24.7809	3	2	2.1	AFUB_058280;AFUA_5g10660	>AFUB_058280 (pentatricopeptide repeat protein);>AFUA_5g10660 (Pentatricopeptide repeat protein;transcript induced by exposure to human airway epithelial cells)
Proteins unquely detected in ΔgtmA GT
gtmAGT_1	gtmAGT_2	gtmAGT_3	GT	gtmAMe_1	gtmAMe_2	gtmAMe_3	MeOH	Peptides	Sequence coverage [%]	Protein IDs	Fasta headers
25.3273	26.7089	25.954	3	NaN	NaN	NaN	0	2	10.2	AFUA_1g03080;AFUB_003490	>AFUA_1g03080 (Has domain(s) with predicted carboxylesterase activity);>AFUB_003490 (ribosomal protein/carboxylic ester hydrolase (Ppe1), putative)
24.7265	25.0869	24.9232	3	NaN	NaN	NaN	0	4	13	AFUB_023640;AFUA_2g07600	>AFUB_023640 (SRP receptor beta subunit (Srp102), putative);>AFUA_2g07600 (Ortholog(s) have GTP binding, signal recognition particle binding activity, role in protein targeting to ER and integral to endoplasmic reticulum membrane localization)
24.0252	23.6377	23.7875	3	NaN	NaN	NaN	0	5	35.4	AFUA_3g14260;AFUB_034970	>AFUA_3g14260 (Ortholog of A. niger CBS 513.88 : An09g04240, A. oryzae RIB40 : AO090012000670, A. niger ATCC 1015 : 143379-mRNA and Aspergillus carbonarius ITEM 5010 : Acar5010_407024);>AFUB_034970 (mismatched base pair and cruciform DNA recognition protei
26.0861	25.7079	25.977	3	NaN	NaN	NaN	0	8	20.2	AFUA_6g09730;AFUB_075780	>AFUA_6g09730 (Predicted cytochrome P450 monooxygenase, encoded in the putative gliotoxin biosynthetic gene cluster);>AFUB_075780 (cytochrome P450 oxidoreductase GliF)
27.3111	27.0822	26.7111	3	NaN	NaN	NaN	0	10	61.2	AFUB_075740;AFUA_6g09690	>AFUB_075740 (glutathione S-transferase GliG);>AFUA_6g09690 (Glutathione S-transferase encoded in the gliotoxin biosynthetic gene cluster;required for gliotoxin biosynthesis;increased expression in biofilm;induced by gliotoxin in some strains;not invol

## Sheet: gliT GT vs MeOH
Table S3. B. ΔgliT GT vs MeOH: Proteins significantly altered in abundance sorted by fold change
gliTGT_1	gliTGT_2	gliTGT_3	gliTMe_1	gliTMe_2	gliTMe_3	Peptides	Seq coverage [%]	t-test p value	t-test Difference	gliTGT	gliTMe	Protein IDs	Fasta headers
32.0234	32.0788	31.5258	26.1308	25.625	26.0201	11	45.1	1.40585e-05	5.95073	31.876	25.9253	AFUA_2g11120;AFUB_026880	>AFUA_2g11120 (Has domain(s) with predicted methyltransferase activity);>AFUB_026880 (gliotoxin thiomethyltransferase A)
28.1983	27.9927	28.5958	24.8645	25.0975	NaN	19	89	0.000894304	3.28128	28.2623	24.981	AFUA_6g09720;AFUB_075770	>AFUA_6g09720 (Predicted methyltransferase, encoded in the putative gliotoxin biosynthetic gene cluster);>AFUB_075770 (methyltransferase GliN)
27.6331	28.1911	NaN	24.8374	24.7561	25.1041	4	48.1	0.00120496	3.01293	27.9121	24.8992	AFUA_1g09230;AFUB_008650	>AFUA_1g09230 (Ortholog of A. fumigatus A1163 : AFUB_008650);>AFUB_008650 (DUF1000 domain protein)
NaN	27.0792	26.4394	NaN	23.8196	24.2822	3	6.2	0.0205891	2.70841	26.7593	24.0509	AFUB_031850;AFUA_2g16170	>AFUB_031850 (DNA-directed RNA polymerase III RPC4, putative);>AFUA_2g16170 (Has domain(s) with predicted DNA binding, DNA-directed RNA polymerase activity, role in transcription from RNA polymerase III promoter and DNA-directed RNA polymerase III complex
NaN	27.0299	26.8315	24.1522	24.2874	24.2489	9	6.4	8.22454e-05	2.70116	26.9307	24.2295	AFUA_6g12400;AFUB_078400	>AFUA_6g12400 (Putative 1,3-beta-glucan synthase catalytic subunit, major subunit of glucan synthase;predicted transmembrane protein;essential);>AFUB_078400 (1,3-beta-glucan synthase catalytic subunit FksP)
29.7434	29.7064	29.6844	27.159	26.7475	27.2776	7	17.3	8.08507e-05	2.65002	29.7114	27.0614	AFUA_1g13570;AFUB_013060	>AFUA_1g13570 (Has domain(s) with predicted role in ribosome biogenesis and ribonucleoprotein complex localization);>AFUB_013060 (small nuclear ribonucleoprotein complex protein Nhp2, putative)
27.6178	NaN	26.6235	25.0427	24.4836	24.5411	3	14.9	0.0113607	2.43151	27.1207	24.6891	AFUA_4g08530;AFUB_065630	>AFUA_4g08530 (Ortholog(s) have cytoplasm, nucleus localization);>AFUB_065630 (WD repeat protein)
27.3052	28.5198	28.8073	26.8448	25.2895	25.2715	5	64.5	0.0257448	2.40883	28.2108	25.802	AFUA_4g06790;AFUB_063860	>AFUA_4g06790 (Ubiquinol-cytochrome c reductase complex 14 kDa protein with a predicted role in oxidative phosphorylation;induced by exposure to artemisinin);>AFUB_063860 (ubiquinol-cytochrome c reductase complex 14 kDa protein)
27.1754	27.1437	27.1152	24.8457	24.7539	NaN	4	7.3	1.1704e-05	2.34497	27.1447	24.7998	AFUA_4g12750;AFUB_069670	>AFUA_4g12750 (Ortholog(s) have role in deadenylation-dependent decapping of nuclear-transcribed mRNA);>AFUB_069670 (transcription factor, putative)
27.9982	27.8155	27.7565	25.2993	25.8667	25.4672	13	11.3	0.000227438	2.31239	27.8568	25.5444	AFUA_6g13370;AFUB_001400	>AFUA_6g13370 (Ortholog(s) have snoRNA binding activity);>AFUB_001400 (SSU processome component Utp10, putative)
29.1015	28.316	28.6144	26.4928	26.0819	26.689	18	41.6	0.00148221	2.25607	28.6773	26.4212	AFUA_5g03330;AFUB_051860	>AFUA_5g03330 (Ortholog of A. nidulans FGSC A4 : AN7517, A. niger CBS 513.88 : An09g05650, A. oryzae RIB40 : AO090102000538, A. niger ATCC 1015 : 189002-mRNA and Aspergillus terreus NIH2624 : ATET_08084);>AFUB_051860 (HypA-like protein, putative)
29.3549	29.5456	29.4129	27.4866	26.5659	27.5101	2	23.4	0.00205541	2.25024	29.4378	27.1875	AFUA_2g07440;AFUB_023490	>AFUA_2g07440 (Ortholog of A. nidulans FGSC A4 : AN10738, AN12062, A. fumigatus Af293 : AFUA_4g04355, A. niger CBS 513.88 : An14g00490, A. oryzae RIB40 : AO090011000949 and Aspergillus terreus NIH2624 : ATET_06853);>AFUB_023490 (thioesterase family protein
26.898	27.5676	27.9778	25.1122	24.9235	25.7462	4	20.8	0.00520713	2.22051	27.4811	25.2606	AFUA_8g04820;AFUB_082690	>AFUA_8g04820 (Ribonuclease P complex subunit);>AFUB_082690 (ribonuclease P complex subunit Pop2, putative)
26.974	26.9441	26.6267	24.4143	24.6668	24.8678	6	26.3	0.000215468	2.19866	26.8483	24.6496	AFUA_1g13600;AFUB_013090	>AFUA_1g13600 (Has domain(s) with predicted ATP binding, protein serine/threonine kinase activity, protein tyrosine kinase activity and role in protein phosphorylation);>AFUB_013090 (cell division protein kinase (Ctk1), putative)
25.5971	26.6564	26.4603	24.2202	23.9739	23.9256	3	7.7	0.00288213	2.19801	26.2379	24.0399	AFUA_4g08030;AFUB_065130	>AFUA_4g08030 (Protein of unknown function identified by mass spectrometry);>AFUB_065130 (conserved hypothetical protein)
27.518	27.3765	27.8192	25.0766	25.5148	25.5594	17	12.8	0.000411638	2.18764	27.5712	25.3836	AFUA_1g05830;AFUB_006220	>AFUA_1g05830 (Has domain(s) with predicted ATP binding, DNA binding, helicase activity);>AFUB_006220 (TBP associated factor (Mot1), putative)
26.3739	NaN	25.1003	23.6638	23.7829	23.3006	5	3.5	0.0242829	2.15462	25.7371	23.5824	AFUA_1g10290;AFUB_009700	>AFUA_1g10290 (Has domain(s) with predicted ATP binding, DNA binding, helicase activity and nucleus localization);>AFUB_009700 (chromodomain helicase (Chd1), putative)
29.8973	29.6855	29.7324	27.8141	27.3829	27.8271	10	23.5	0.000193125	2.09706	29.7717	27.6747	AFUA_5g08830;AFUB_056360	>AFUA_5g08830 (Putative woronin body protein;hypoxia repressed protein);>AFUB_056360 (Woronin body protein HexA, putative)
28.1897	27.7298	27.6874	25.5069	26.228	25.7289	12	20.6	0.00155564	2.04771	27.869	25.8213	AFUA_3g02670;AFUB_045610	>AFUA_3g02670 (Has domain(s) with predicted acyl carrier activity, catalytic activity, cofactor binding, nucleotide binding, phosphopantetheine binding activity and role in metabolic process);>AFUB_045610 (nonribosomal peptide synthetase, putative)
27.7328	28.4648	27.9825	26.2567	25.5685	26.3116	13	29.5	0.00330733	2.01443	28.06	26.0456	AFUA_6g11360;AFUB_077370	>AFUA_6g11360 (Ortholog(s) have mitochondrion localization);>AFUB_077370 (ABC transporter, putative)
25.2421	26.4681	26.5697	24.0272	24.0663	24.1449	2	2.9	0.00927441	2.01383	26.0933	24.0795	AFUA_3g08110;AFUB_041000	>AFUA_3g08110 (Putative cell wall protein;transcript downregulated in response to amphotericin B and calcium);>AFUB_041000 (cell wall protein, putative)
26.959	26.7608	NaN	24.7587	24.8609	25.1282	3	20.5	0.00120601	1.94397	26.8599	24.9159	AFUA_3g13410;AFUB_035800	>AFUA_3g13410 (Ortholog of A. nidulans FGSC A4 : AN3166, A. oryzae RIB40 : AO090012000790, A. niger ATCC 1015 : 137007-mRNA, N. fischeri NRRL 181 : NFIA_063950 and Aspergillus flavus NRRL 3357 : AFL2T_03654);>AFUB_035800 (conserved hypothetical protein)
28.6134	28.4489	28.6514	26.7949	26.431	26.6564	18	23.1	9.34482e-05	1.94384	28.5712	26.6274	AFUA_2g13780;AFUB_029410	>AFUA_2g13780 (Ortholog of A. nidulans FGSC A4 : AN2420, A. niger CBS 513.88 : An02g05400, A. oryzae RIB40 : AO090026000203, A. niger ATCC 1015 : 129080-mRNA and Aspergillus terreus NIH2624 : ATET_01362);>AFUB_029410 (splicing factor 3B subunit 1, putative
29.6225	29.7687	29.3592	27.7491	27.7853	27.4441	13	33.2	0.000284059	1.92395	29.5835	27.6595	AFUA_3g07710;AFUB_041390	>AFUA_3g07710 (Has domain(s) with predicted nucleic acid binding, nucleotide binding activity);>AFUB_041390 (nucleolin protein Nsr1, putative)
29.7245	30.2804	29.5704	28.0476	27.8188	27.9385	18	60.6	0.00103685	1.92347	29.8584	27.935	AFUA_4g10950;AFUB_068010	>AFUA_4g10950 (Putative 3-ketoacyl-coA thiolase peroxisomal A precursor with a predicted role in beta oxidation of fatty acids;transcript up-regulated in conidia exposed to neutrophils;induced by exposure to artemisinin);>AFUB_068010 (3-ketoacyl-coA thio
26.204	26.3524	27.2437	24.6907	24.6896	24.6633	6	53.8	0.00410844	1.91889	26.6001	24.6812	AFUA_3g12080;AFUB_037100	>AFUA_3g12080 (Ortholog(s) have mRNA binding activity);>AFUB_037100 (ADP-ribosylation factor 6, putative)
28.7498	28.8994	28.9633	26.988	27.1088	26.7599	21	26.5	9.03194e-05	1.91858	28.8708	26.9522	AFUA_2g11810;AFUB_027560	>AFUA_2g11810 (Ortholog(s) have 90S preribosome, nucleus localization);>AFUB_027560 (pre-rRNA processing protein Rrp12, putative)
29.1488	28.3159	27.6344	26.4608	26.5422	26.3574	9	30.8	0.0122921	1.9129	28.3664	26.4535	AFUA_2g02165;AFUB_019250	>AFUA_2g02165 (Ortholog(s) have nuclear periphery, spindle pole body localization);>AFUB_019250 (hypothetical protein)
28.9586	29.4232	29.4323	27.379	27.6572	27.0699	10	29	0.00117948	1.90269	29.2714	27.3687	AFUA_5g02160;AFUB_050690	>AFUA_5g02160 (Has domain(s) with predicted exonuclease activity, nucleic acid binding, nucleotide binding, zinc ion binding activity and intracellular localization);>AFUB_050690 (RNA binding protein (Arp), putative)
27.3575	27.9258	27.703	25.9012	25.8642	25.5167	13	16.5	0.000762029	1.9014	27.6621	25.7607	AFUB_062920;AFUA_4g05840	>AFUB_062920 (nuclear pore complex subunit Nup133, putative);>AFUA_4g05840 (Ortholog(s) have nuclear pore localization)
27.5701	26.6747	NaN	25.3087	25.179	25.1942	6	11.8	0.0112026	1.89508	27.1224	25.2273	AFUA_1g01750;AFUB_002150	>AFUA_1g01750 (Putative peptidyl-prolyl cis-trans isomerase);>AFUB_002150 (peptidyl-prolyl cis-trans isomerase, putative)
26.3586	26.8182	27.2224	24.9362	24.1726	25.6382	6	14.5	0.0185389	1.88406	26.7997	24.9157	AFUA_8g05140;AFUB_082360	>AFUA_8g05140 (Has domain(s) with predicted flavin adenine dinucleotide binding, oxidoreductase activity, acting on a sulfur group of donors, disulfide as acceptor activity and role in oxidation-reduction process, protein thiol-disulfide exchange);>AFUB_08
28.474	28.6581	28.547	26.7823	26.6041	26.6468	33	10.4	1.56482e-05	1.88194	28.5597	26.6777	AFUA_2g12150;AFUB_027840	>AFUA_2g12150 (Ortholog(s) have role in rRNA processing, ribosomal large subunit assembly and mitochondrion, nucleoplasm localization);>AFUB_027840 (midasin, putative)
27.529	27.5598	27.3131	25.2338	25.9772	25.6283	9	29.9	0.0012506	1.8542	27.4673	25.6131	AFUA_5g03680;AFUB_052190	>AFUA_5g03680 (Has domain(s) with predicted DNA binding activity, role in regulation of sequence-specific DNA binding transcription factor activity, transcription initiation, DNA-dependent and nucleus localization);>AFUB_052190 (transcription initiation fa
27.0663	26.8119	26.7166	24.8536	24.8832	25.3476	12	13.2	0.000653835	1.83678	26.8649	25.0282	AFUA_5g12670;AFUB_060330	>AFUA_5g12670 (Ortholog(s) have structural constituent of nuclear pore activity, role in nuclear pore organization and nuclear pore localization);>AFUB_060330 (nuclear pore complex subunit Nup192, putative)
27.3362	26.9171	27.5906	25.4354	25.171	25.7452	10	16.4	0.00205573	1.83075	27.2813	25.4505	AFUA_1g14500;AFUB_014030	>AFUA_1g14500 (Ortholog of A. nidulans FGSC A4 : AN0781, A. niger CBS 513.88 : An01g12470, A. oryzae RIB40 : AO090011000360, A. niger ATCC 1015 : 46347-mRNA and Aspergillus terreus NIH2624 : ATET_00648);>AFUB_014030 (conserved hypothetical protein)
NaN	25.7679	25.752	NaN	23.8657	24.0075	2	6.6	0.001528	1.82334	25.76	23.9366	AFUA_5g05930;AFUB_053470	>AFUA_5g05930 (Ortholog(s) have rRNA primary transcript binding activity);>AFUB_053470 (RNA processing factor 1)
NaN	25.3618	25.8811	23.9424	23.5391	23.9232	3	16.5	0.00581194	1.81987	25.6214	23.8016	AFUA_3g13430;AFUB_035780	>AFUA_3g13430 (Ortholog of A. nidulans FGSC A4 : AN3164, A. niger CBS 513.88 : An02g09300, A. oryzae RIB40 : AO090012000788, A. niger ATCC 1015 : 172938-mRNA and Aspergillus terreus NIH2624 : ATET_04058);>AFUB_035780 (conserved hypothetical protein)
32.4975	33.0209	33.0106	30.7965	30.9758	31.3128	7	68	0.00138905	1.81463	32.843	31.0284	AFUA_6g12220;AFUB_078230	>AFUA_6g12220 (Has domain(s) with predicted catalytic activity and role in metabolic process);>AFUB_078230 (isochorismatase family hydrolase, putative)
28.7444	28.1306	28.6102	27.0445	26.4738	26.5459	4	11.9	0.0022083	1.80701	28.4951	26.6881	AFUA_5g02760;AFUB_051290	>AFUA_5g02760 (Putative fatty acid elongase with a predicted role in fatty acid biosynthesis;induced by exposure to artemisinin);>AFUB_051290 (fatty acid elongase (Gns1), putative)
28.5397	27.9765	28.281	26.5012	26.2344	26.6476	9	28.1	0.000881159	1.80466	28.2657	26.4611	AFUA_5g09620;AFUB_057170	>AFUA_5g09620 (Has domain(s) with predicted tRNA (adenine-N1-)-methyltransferase activity and role in tRNA methylation);>AFUB_057170 (tRNA methyltransferase subunit GCD14, putative)
29.2849	28.3316	29.7912	27.1376	27.4705	27.5659	5	34.9	0.0175192	1.74453	29.1359	27.3913	AFUA_3g08330;AFUB_040770	>AFUA_3g08330 (Has domain(s) with predicted serine-type endopeptidase activity and role in proteolysis);>AFUB_040770 (ATP-dependent Clp protease, proteolytic subunit ClpP)
25.879	26.5585	27.3934	24.6133	24.9591	25.0259	10	11.3	0.0187243	1.74422	26.6103	24.8661	AFUA_2g16850;AFUB_032530	>AFUA_2g16850 (Ortholog(s) have role in DNA repair, mitosis, sexual sporulation resulting in formation of a cellular spore and nuclear chromatin localization);>AFUB_032530 (sister chromatid cohesion and DNA repair protein (BimD), putative)
27.6088	28.9378	27.5467	26.077	26.554	26.2854	5	54.2	0.0219917	1.72565	28.0311	26.3055	AFUB_054460	>AFUB_054460 (DUF636 domain protein)
28.9116	28.8273	29.1843	27.5182	26.3137	27.9694	11	44.9	0.0279005	1.70728	28.9744	27.2671	AFUA_1g04800;AFUB_005140	>AFUA_1g04800 (Ortholog of A. nidulans FGSC A4 : AN10088, A. niger CBS 513.88 : An01g03720, A. oryzae RIB40 : AO090003000860 and Aspergillus terreus NIH2624 : ATET_02623);>AFUB_005140 (protein phosphatase PP1 regulatory subunit Sds22, putative)
25.1881	26.0773	24.4814	23.0238	23.8496	23.7711	3	10.9	0.0328871	1.70077	25.2489	23.5482	AFUA_1g05800;AFUB_006190	>AFUA_1g05800 (Putative mitogen-activated protein kinase kinase (MAPKK);essential for cell wall integrity signaling;calcium induced);>AFUB_006190 (MAP kinase kinase (Mkk2), putative)
27.0188	27.3396	26.7218	25.304	25.7606	24.9188	8	26.1	0.00489135	1.69898	27.0267	25.3278	AFUA_6g13570;AFUB_001170	>AFUA_6g13570 (Has domain(s) with predicted heme binding, peroxidase activity and role in oxidation-reduction process, response to oxidative stress);>AFUB_001170 (cytochrome c peroxidase, putative)
28.3595	27.8898	28.1638	26.2803	26.3508	26.7162	11	18.5	0.0009192	1.68857	28.1377	26.4491	AFUA_5g00730;AFUB_049200	>AFUA_5g00730 (Has domain(s) with predicted ATP binding, ATPase activity, coupled to transmembrane movement of ions, phosphorylative mechanism, metal ion binding activity, role in ATP biosynthetic process, cation transport and membrane localization);>AFUB_
26.0918	26.1755	26.5689	24.8245	24.8291	24.1582	6	9.9	0.00329795	1.67477	26.2787	24.6039	AFUA_1g03010;AFUB_003400	>AFUA_1g03010 (Has domain(s) with predicted role in RNA metabolic process);>AFUB_003400 (cell cycle control protein (Cwf22), putative)
27.4358	27.3315	27.0656	25.8095	24.8474	26.1569	4	28.9	0.0147109	1.67302	27.2776	25.6046	AFUA_1g09410;AFUB_008860	>AFUA_1g09410 (Ortholog(s) have structural constituent of ribosome activity, role in mitochondrial genome maintenance and mitochondrial large ribosomal subunit localization);>AFUB_008860 (50S ribosomal protein L17)
24.8715	24.2117	24.8557	23.2657	22.7325	22.959	7	38.1	0.00338651	1.66055	24.6463	22.9857	AFUB_084740;AFUA_8g01860	>AFUB_084740 (conserved hypothetical protein);>AFUA_8g01860 (Has domain(s) with predicted nucleotide binding activity)
26.9116	26.757	26.9482	25.4345	24.9565	25.2775	10	19.8	0.000413227	1.6494	26.8722	25.2228	AFUA_7g05580;AFUB_091160	>AFUA_7g05580 (Putative phospholipase D);>AFUB_091160 (phospholipase PldA, putative)
30.038	30.2597	29.1895	28.5625	27.9801	28.032	7	68.5	0.0120508	1.63755	29.8291	28.1915	AFUA_8g06554;AFUB_081229	>AFUA_8g06554 (Has domain(s) with predicted carbonate dehydratase activity, zinc ion binding activity and role in carbon utilization);>AFUB_081229 (carbonate dehydratase, putative)
25.928	25.2945	NaN	23.8596	NaN	24.1025	4	15	0.0406848	1.63021	25.6113	23.981	AFUA_6g07100;AFUB_073040	>AFUA_6g07100 (Ortholog(s) have role in peptidyl-diphthamide biosynthetic process from peptidyl-histidine and cytoplasm localization);>AFUB_073040 (diphthamide biosynthesis protein Dph2, putative)
27.8379	26.0637	26.3496	25.4162	25.2099	24.7708	10	21.6	0.0498041	1.61808	26.7504	25.1323	AFUA_5g07140;AFUB_054700	>AFUA_5g07140 (Ortholog(s) have mitochondrion localization);>AFUB_054700 (translation elongation factor G2, putative)
28.3307	27.8938	27.4795	26.6235	26.0898	26.1446	16	49.1	0.00565237	1.61537	27.9013	26.286	AFUA_6g13440;AFUB_001310	>AFUA_6g13440 (Has domain(s) with predicted sulfuric ester hydrolase activity and role in metabolic process);>AFUB_001310 (choline sulfatase, putative)
26.8241	26.356	27.4594	25.3817	25.0561	25.3956	6	28.2	0.00908041	1.60199	26.8798	25.2778	AFUA_3g05860;AFUB_043170	>AFUA_3g05860 (Ortholog of A. nidulans FGSC A4 : AN10406, A. oryzae RIB40 : AO090020000055, N. fischeri NRRL 181 : NFIA_071370, Aspergillus flavus NRRL 3357 : AFL2T_11217 and A. clavatus NRRL 1 : ACLA_033830);>AFUB_043170 (exosome complex exonuclease Rrp4,
28.5587	26.8984	28.0488	26.6342	26.1264	25.9453	6	32.6	0.0397743	1.59997	27.8353	26.2353	AFUA_2g14850;AFUB_030490	>AFUA_2g14850 (Has domain(s) with predicted catalytic activity and role in metabolic process);>AFUB_030490 (enoyl-CoA hydratase/isomerase family protein)
28.4559	28.3396	28.4543	26.8671	26.6063	27.0621	14	51.4	0.000334819	1.57145	28.4166	26.8452	AFUA_7g00350;AFUB_086920	>AFUA_7g00350 (Putative NAD-dependent dehydrogenase;protein induced by hydrogen peroxide;transcript up-regulated in conidia exposed to neutrophils);>AFUB_086920 (conserved hypothetical protein)
26.9849	27.1269	27.7933	25.7551	25.2053	26.2484	6	68.1	0.0160759	1.56544	27.3017	25.7363	AFUA_2g15210;AFUB_030880	>AFUA_2g15210 (Ortholog(s) have RNA binding activity, role in nuclear mRNA splicing, via spliceosome and U4/U6 x U5 tri-snRNP complex, U6 snRNP, cytoplasmic mRNA processing body, nucleolus, small nucleolar ribonucleoprotein complex localization);>AFUB_0308
26.768	26.8779	27.3259	25.6987	25.0944	25.5114	8	13.9	0.00324707	1.55579	26.9906	25.4348	AFUA_1g10320;AFUB_009730	>AFUA_1g10320 (Ortholog of A. nidulans FGSC A4 : AN1249, A. niger CBS 513.88 : An08g02220, A. oryzae RIB40 : AO090038000398, A. niger ATCC 1015 : 52779-mRNA and Aspergillus terreus NIH2624 : ATET_00221);>AFUB_009730 (formin binding protein (FNB3), putative
26.8932	26.8049	27.797	25.0054	25.7975	26.0592	21	39.9	0.0261533	1.54432	27.165	25.6207	AFUB_004900	>AFUB_004900 (urease, putative)
26.7832	27.3539	NaN	25.3504	25.6839	25.5402	3	25.4	0.00822058	1.5437	27.0685	25.5248	AFUA_2g03155;AFUB_020220	>AFUA_2g03155 (Ortholog of A. nidulans FGSC A4 : AN4512, A. niger CBS 513.88 : An07g07580, A. oryzae RIB40 : AO090120000271, A. niger ATCC 1015 : 199982-mRNA and Aspergillus terreus NIH2624 : ATET_09577);>AFUB_020220 (conserved hypothetical protein)
25.6014	25.3791	25.6804	23.706	23.6137	24.7272	3	8.4	0.0139282	1.53801	25.5536	24.0156	AFUA_6g04050;AFUB_094230	>AFUA_6g04050 (Ortholog(s) have role in regulation of mitotic cell cycle, regulation of translation and cytoplasm localization);>AFUB_094230 (cell cycle control protein Cdc123)
NaN	26.6611	26.8344	25.2888	25.0196	25.3494	8	12.4	0.00185722	1.52846	26.7477	25.2193	AFUA_5g03090;AFUB_051600	>AFUA_5g03090 (Ortholog(s) have snoRNA binding activity);>AFUB_051600 (small nucleolar ribonucleoprotein complex subunit (Pwp2), putative)
25.3018	25.8131	25.6138	24.6949	23.5043	23.9723	6	13.2	0.015728	1.51906	25.5762	24.0572	AFUA_2g08460;AFUB_024410	>AFUA_2g08460 (Ortholog(s) have pseudouridine synthase activity, role in snRNA pseudouridine synthesis, tRNA pseudouridine synthesis and nucleus localization);>AFUB_024410 (tRNA pseudouridine synthase, putative)
29.722	29.6278	29.7674	28.0351	28.4288	28.1317	12	34	0.000274819	1.5072	29.7057	28.1985	AFUA_5g07390;AFUB_054940	>AFUA_5g07390 (Ortholog of A. nidulans FGSC A4 : AN7630, A. oryzae RIB40 : AO090701000310, A. niger ATCC 1015 : 50982-mRNA and Aspergillus terreus NIH2624 : ATET_08105);>AFUB_054940 (60S ribosome biogenesis protein Sqt1, putative)
28.3118	27.7881	27.8921	26.3382	26.704	26.4313	14	18.4	0.00148646	1.50617	27.9973	26.4912	AFUA_8g04040;AFUB_083520;AFUA_1g00590	>AFUA_8g04040 (Has domain(s) with predicted nucleic acid binding activity and nucleus localization);>AFUB_083520 (cleavage and polyadenylation specificity factor subunit A, putative);>AFUA_1g00590 (Has domain(s) with predicted nucleic acid binding activity
25.6501	25.8281	26.1548	24.4704	24.3172	24.3454	4	14	0.0006395	1.50001	25.8777	24.3776	AFUA_6g07330;AFUB_073300	>AFUA_6g07330 (Putative type I methionine aminopeptidase);>AFUB_073300 (methionine aminopeptidase, type I, putative)
26.3869	25.2988	26.9047	24.5888	24.7743	24.7283	4	9.1	0.0346017	1.49971	26.1968	24.6971	AFUB_021760;AFUA_2g04740	>AFUB_021760 (vacuolar sorting-associated protein (Vps27), putative);>AFUA_2g04740 (Has domain(s) with predicted metal ion binding activity and role in intracellular protein transport)
27.7193	26.9436	27.3962	25.3556	26.2063	26.0405	5	10.9	0.0124735	1.48557	27.3531	25.8675	AFUA_3g08820;AFUB_040280	>AFUA_3g08820 (Ortholog(s) have cytoplasm localization);>AFUB_040280 (glycosyl hydrolase, putative)
26.6878	26.0133	25.5494	24.4844	24.5005	24.8157	6	18.8	0.0129857	1.48329	26.0835	24.6002	AFUA_2g02890;AFUB_019970	>AFUA_2g02890 (Ortholog(s) have tRNA 2-phosphotransferase activity, role in tRNA splicing, via endonucleolytic cleavage and ligation and cytoplasm, nucleus localization);>AFUB_019970 (tRNA splicing 2 phosphotransferase 1)
29.1801	29.4235	29.2188	28.0038	27.8346	27.5411	11	24	0.000667303	1.48093	29.2741	27.7932	AFUA_2g05670;AFUB_022700	>AFUA_2g05670 (Has domain(s) with predicted nucleic acid binding, nucleotide binding activity);>AFUB_022700 (differentiation regulator (Nrd1), putative)
27.8051	27.7358	27.3187	26.352	25.8022	26.2961	12	16	0.00315335	1.46975	27.6199	26.1501	AFUA_3g09720;AFUB_039450	>AFUA_3g09720 (Ortholog of A. nidulans FGSC A4 : AN3082, A. niger CBS 513.88 : An16g03340, A. oryzae RIB40 : AO090005001277, A. niger ATCC 1015 : 41125-mRNA and Aspergillus terreus NIH2624 : ATET_04493);>AFUB_039450 (cleavage and polyadenylylation specific
27.1563	27.3825	27.4975	25.3826	26.537	25.7218	6	25.9	0.0147989	1.465	27.3454	25.8805	AFUA_3g10090;AFUB_039080	>AFUA_3g10090 (Has domain(s) with predicted dihydroneopterin aldolase activity and role in folic acid-containing compound metabolic process);>AFUB_039080 (dihydroneopterin aldolase domain protein)
32.2559	32.5576	32.3673	31.0648	31.2831	30.4392	34	85	0.00543732	1.46461	32.3936	30.929	AFUA_4g03930;AFUB_099090	>AFUA_4g03930 (Putative cysteine synthase B;transcript induced by exposure to human airway epithelial cells);>AFUB_099090 (cysteine synthase B, putative)
31.2342	31.6619	31.7194	30.1293	30.0868	30.0289	24	53	0.000728086	1.45683	31.5385	30.0817	AFUA_5g05710;AFUB_053260	>AFUA_5g05710 (Ortholog(s) have pseudouridine synthase activity);>AFUB_053260 (pseudouridylate synthase family protein)
25.896	26.0247	25.9807	24.2003	25.3156	24.0188	6	6.1	0.023276	1.45559	25.9672	24.5116	AFUA_5g07970;AFUB_055500	>AFUA_5g07970 (Ortholog(s) have bilirubin transmembrane transporter activity, glutathione S-conjugate-exporting ATPase activity, role in bilirubin transport, response to metal ion, transmembrane transport and fungal-type vacuole membrane localization);>AFU
27.8872	28.1169	27.6415	26.2296	26.8305	26.2217	8	19.4	0.00397026	1.45455	27.8818	26.4273	AFUA_3g05580;AFUB_043410	>AFUA_3g05580 (Ortholog of A. nidulans FGSC A4 : AN3445, A. niger CBS 513.88 : An11g11050, A. oryzae RIB40 : AO090020000030, A. niger ATCC 1015 : 209170-mRNA and Aspergillus terreus NIH2624 : ATET_08976);>AFUB_043410 (chitin synthase activator (Chs3), puta
27.2228	27.0301	26.3661	25.118	26.0921	25.059	4	6.2	0.0267342	1.44995	26.873	25.423	AFUA_5g07830;AFUB_055360	>AFUA_5g07830 (Ortholog of A. nidulans FGSC A4 : AN7750, A. niger CBS 513.88 : An03g03830, A. oryzae RIB40 : AO090701000691, A. niger ATCC 1015 : 191139-mRNA and Aspergillus terreus NIH2624 : ATET_08343);>AFUB_055360 (DUF625 domain protein, putative)
27.712	28.439	28.2819	26.9608	26.6659	26.4602	5	14.3	0.00539759	1.44867	28.1443	26.6956	AFUA_1g10040;AFUB_009460	>AFUA_1g10040 (Has domain(s) with predicted DNA binding activity);>AFUB_009460 (HMG box protein, putative)
31.2403	31.2167	30.974	29.3728	30.2202	29.5051	7	65.4	0.00642102	1.44432	31.1437	29.6994	AFUA_1g13260;AFUB_012750	>AFUA_1g13260 (Has domain(s) with predicted structural molecule activity, role in retrograde vesicle-mediated transport, Golgi to ER and COPI vesicle coat localization);>AFUB_012750 (Coatomer subunit epsilon, putative)
29.1874	29.2683	28.8886	27.7852	27.8303	27.4254	14	14.2	0.00114152	1.43446	29.1148	27.6803	AFUA_3g14370;AFUB_034860	>AFUA_3g14370 (Has domain(s) with predicted DNA binding, DNA-directed RNA polymerase activity, ribonucleoside binding, zinc ion binding activity, role in transcription, DNA-dependent and nucleus localization);>AFUB_034860 (DNA-directed RNA polymerase III l
27.2578	27.2217	26.9638	25.9699	25.5346	25.6505	16	12.2	0.00086223	1.42943	27.1478	25.7183	AFUA_7g05700;AFUB_091270	>AFUA_7g05700 (Ortholog(s) have ARF guanyl-nucleotide exchange factor activity and role in ER to Golgi vesicle-mediated transport, autophagic vacuole assembly, hyphal growth, intra-Golgi vesicle-mediated transport);>AFUB_091270 (guanyl-nucleotide exchange
NaN	26.525	26.1844	25.0486	24.7458	25.0098	2	12.9	0.00401807	1.41997	26.3547	24.9347	AFUA_6g05040;AFUB_093250	>AFUA_6g05040 (Has domain(s) with predicted ATP binding, DNA clamp loader activity, role in DNA replication and DNA replication factor C complex localization);>AFUB_093250 (DNA replication factor C subunit Rfc4, putative)
26.7871	27.8819	27.3398	26.1065	25.6773	25.9694	7	43	0.0140725	1.41852	27.3363	25.9177	AFUA_1g15580;AFUB_015120	>AFUA_1g15580 (Has domain(s) with predicted cytoplasm localization);>AFUB_015120 (acetylserotonin methytransferase-like protein (ASMTL), putative)
25.3583	25.8132	NaN	24.2635	23.9931	24.2524	4	21.1	0.00615747	1.41609	25.5857	24.1697	AFUA_4g07980;AFUB_065090	>AFUA_4g07980 (Has domain(s) with predicted N-acetyltransferase activity and role in metabolic process);>AFUB_065090 (conserved hypothetical protein)
27.3557	27.9834	27.6067	26.3913	26.0018	26.3338	6	37.1	0.00302835	1.40629	27.6486	26.2423	AFUB_069560;AFUA_4g12630	>AFUB_069560 (COP9 signalosome subunit 7 (CsnG), putative);>AFUA_4g12630 (Ortholog(s) have role in cleistothecium development and signalosome localization)
26.3569	27.8227	27.6514	25.9396	25.9827	25.7075	7	44.4	0.0408857	1.40044	27.277	25.8766	AFUA_6g10480;AFUB_076530	>AFUA_6g10480 (Putative cyclophilin;peptidyl-prolyl cis-trans isomerase);>AFUB_076530 (peptidyl-prolyl cis-trans isomerase, putative)
26.8747	27.0556	26.8808	25.3526	26.2998	24.9583	8	11.6	0.0253768	1.40011	26.937	25.5369	AFUA_7g01940;AFUB_088510	>AFUA_7g01940 (Ortholog(s) have nuclear pore localization);>AFUB_088510 (conserved hypothetical protein)
25.7887	25.8662	26.1903	24.405	24.7933	24.4571	4	49.1	0.00128025	1.39658	25.9484	24.5518	AFUA_3g08370;AFUB_040720	>AFUA_3g08370 (Ortholog of A. nidulans FGSC A4 : AN11693, A. niger ATCC 1015 : 37428-mRNA, N. fischeri NRRL 181 : NFIA_068750, Aspergillus flavus NRRL 3357 : AFL2T_01344 and A. clavatus NRRL 1 : ACLA_036350);>AFUB_040720 (conserved hypothetical protein)
28.0178	28.1208	28.4338	26.2321	27.1259	27.0429	11	59.1	0.0111097	1.39046	28.1908	26.8003	AFUA_4g13070;AFUB_069970	>AFUA_4g13070 (Ortholog of A. nidulans FGSC A4 : AN3006, A. niger ATCC 1015 : 52618-mRNA, N. fischeri NRRL 181 : NFIA_103280 and Aspergillus terreus NIH2624 : ATET_07109);>AFUB_069970 (alpha/beta hydrolase, putative)
27.0114	NaN	26.1537	25.5065	25.284	24.8102	5	20.7	0.0447563	1.38228	26.5825	25.2002	AFUA_5g09490;AFUB_057040	>AFUA_5g09490 (Ortholog(s) have structural constituent of ribosome activity and mitochondrial large ribosomal subunit localization);>AFUB_057040 (mitochondrial ribosomal protein, putative)
26.8178	28.3082	27.6386	26.2419	25.937	26.4757	9	14.8	0.0403791	1.36999	27.5882	26.2182	AFUA_8g00780;AFUB_085790	>AFUA_8g00780 (Has domain(s) with predicted ATP binding, nucleoside-triphosphatase activity);>AFUB_085790 (conserved hypothetical protein)
28.4515	28.3438	27.7087	26.9048	26.7589	26.7335	20	37.4	0.0045164	1.36892	28.168	26.7991	AFUA_3g12510;AFUB_036660	>AFUA_3g12510 (Has domain(s) with predicted ATP binding, nucleoside-triphosphatase activity);>AFUB_036660 (vesicular fusion ATPase, putative)
27.579	27.0593	27.5614	26.0385	26.0635	25.9931	15	25	0.0013415	1.36824	27.3999	26.0317	AFUA_4g04310;AFUB_098720	>AFUA_4g04310 (Has domain(s) with predicted protein transporter activity, role in intracellular protein transport, vesicle-mediated transport and clathrin adaptor complex localization);>AFUB_098720 (AP-2 adaptor complex subunit alpha, putative)
26.8586	27.3142	NaN	25.8429	25.7104	25.6281	10	25.6	0.00545771	1.35929	27.0864	25.7271	AFUB_067210;AFUA_4g10100	>AFUB_067210 (FAD binding domain protein);>AFUA_4g10100 (Has domain(s) with predicted oxidoreductase activity and role in oxidation-reduction process)
29.4999	28.8773	28.7853	27.6316	27.7227	27.7332	10	39.5	0.00390428	1.35833	29.0542	27.6959	AFUA_2g09090;AFUB_024970	>AFUA_2g09090 (Ortholog(s) have role in mitochondrion inheritance, negative regulation of proteolysis, protein folding, replicative cell aging and mitochondrial inner membrane localization);>AFUB_024970 (prohibitin, putative)
29.1203	29.3351	29.5443	27.9725	28.068	27.8884	20	34.6	0.000519086	1.35698	29.3333	27.9763	AFUB_067650;AFUA_4g10550	>AFUB_067650 (small nucleolar ribonucleoprotein complex component (Utp5), putative);>AFUA_4g10550 (Ortholog of A. nidulans FGSC A4 : AN1983, A. niger CBS 513.88 : An04g06120, A. niger ATCC 1015 : 214286-mRNA, N. fischeri NRRL 181 : NFIA_105520 and Aspergil
24.8205	25.4515	24.3925	23.3099	24.199	23.0922	7	13.7	0.0415029	1.35444	24.8882	23.5337	AFUA_2g16280;AFUB_031950	>AFUA_2g16280 (Ortholog(s) have role in mitochondrial translation and mitochondrion localization);>AFUB_031950 (glutamyl-tRNA synthetase)
28.3697	27.6135	27.4101	26.6192	25.9205	26.7995	8	43.6	0.0270303	1.3514	27.7978	26.4464	AFUA_1g06630;AFUB_007010	>AFUA_1g06630 (Ortholog of A. nidulans FGSC A4 : AN5705, A. niger CBS 513.88 : An18g05690, A. oryzae RIB40 : AO090001000462, A. niger ATCC 1015 : 202623-mRNA and Aspergillus terreus NIH2624 : ATET_02959);>AFUB_007010 (Golgi phosphoprotein 3 (GPP34) domain
27.5761	27.8434	28.5264	26.9269	26.2628	26.7031	8	51.8	0.0170856	1.35104	27.982	26.6309	AFUA_5g11930;AFUB_059490	>AFUA_5g11930 (Has domain(s) with predicted nucleotide binding, snRNA binding activity and role in nuclear mRNA splicing, via spliceosome);>AFUB_059490 (U1 small nuclear ribonucleoprotein, putative)
29.4803	29.8224	29.3468	27.8374	28.2614	28.5176	9	57.2	0.00527081	1.34439	29.5498	28.2054	AFUB_043610;AFUA_3g05390	>AFUB_043610 (protein-L-isoaspartate O-methyltransferase);>AFUA_3g05390 (Has domain(s) with predicted protein-L-isoaspartate (D-aspartate) O-methyltransferase activity and role in cellular protein modification process)
28.0204	28.3284	28.6498	27.1245	26.9214	26.9197	8	27.1	0.00227693	1.34437	28.3329	26.9885	AFUA_5g09260;AFUB_056800	>AFUA_5g09260 (Ortholog of A. nidulans FGSC A4 : AN0243, A. niger CBS 513.88 : An07g03750, A. oryzae RIB40 : AO090020000523, A. niger ATCC 1015 : 48464-mRNA and Aspergillus terreus NIH2624 : ATET_06538);>AFUB_056800 (phosphatidylinositol transporter, putat
28.5256	28.407	27.9209	27.0529	27.0171	26.7537	9	43.8	0.00294165	1.34326	28.2845	26.9412	AFUA_2g08860;AFUB_024770	>AFUA_2g08860 (Has domain(s) with predicted 3-5-exoribonuclease activity, RNA binding activity and role in RNA processing);>AFUB_024770 (exosome complex endonuclease 2/ribosomal RNA processing protein, putative)
NaN	27.413	27.6988	25.9471	26.5605	26.1524	12	31	0.0136725	1.3359	27.5559	26.22	AFUA_5g06140;AFUB_053700	>AFUA_5g06140 (Ortholog(s) have histone acetyltransferase activity, role in regulation of transcription from RNA polymerase II promoter, tRNA wobble uridine modification and Elongator holoenzyme complex, cytoplasm, nucleus localization);>AFUB_053700 (histo
28.4212	28.495	27.1792	26.6931	26.6903	26.74	15	41.3	0.03623	1.32401	28.0318	26.7078	AFUA_2g12610;AFUB_028270	>AFUA_2g12610 (Has domain(s) with predicted nucleotide binding, oxidoreductase activity and role in oxidation-reduction process);>AFUB_028270 (NADPH-adrenodoxin reductase, putative)
29.3218	29.2992	28.8758	27.9155	27.8432	27.7787	16	42.7	0.000928253	1.3198	29.1656	27.8458	AFUA_6g03750;AFUB_094550	>AFUA_6g03750 (Ortholog(s) have amidophosphoribosyltransferase activity, role in de novo IMP biosynthetic process and cytoplasm localization);>AFUB_094550 (amidophosphoribosyltransferase)
25.1057	25.7367	25.7315	24.2103	NaN	24.2047	5	13.5	0.0165382	1.31712	25.5246	24.2075	AFUA_4g09790;AFUB_066900	>AFUA_4g09790 (Ortholog of A. nidulans FGSC A4 : AN1862, A. niger CBS 513.88 : An04g07280, A. niger ATCC 1015 : 45270-mRNA and Aspergillus terreus NIH2624 : ATET_00762);>AFUB_066900 (conserved hypothetical protein)
26.8565	27.3835	27.9535	25.8998	26.2074	26.1384	4	21.9	0.0163258	1.31594	27.3978	26.0819	AFUB_020970	>AFUB_020970 (acetamidase/formamidase family protein)
27.0224	27.0941	27.1175	26.2499	25.6633	25.3778	9	21.8	0.00703766	1.31436	27.078	25.7636	AFUA_5g13480;AFUB_061180	>AFUA_5g13480 (Ortholog(s) have U1 snRNA binding, mRNA binding activity, role in nuclear mRNA splicing, via spliceosome and U1 snRNP, U2-type prespliceosome, commitment complex localization);>AFUB_061180 (U1 small nuclear ribonucleoprotein 70 kDa)
29.7766	29.7839	30.5858	28.7802	28.0869	29.338	3	18.2	0.0434365	1.31374	30.0488	28.735	AFUA_6g02800;AFUB_095500	>AFUA_6g02800 (Putative glycosylphosphatidylinositol (GPI)-anchored protein;transcript up-regulated in hyphae upon exposure to neutrophils);>AFUB_095500 (GPI anchored protein, putative)
29.2348	28.6988	28.789	27.3301	27.7621	27.7117	11	42.1	0.00368463	1.30625	28.9076	27.6013	AFUA_1g16810;AFUB_016200	>AFUA_1g16810 (Has domain(s) with predicted pyridoxal phosphate binding, transaminase activity);>AFUB_016200 (aminotransferase, class III)
26.6721	27.734	27.3878	25.9339	26.4181	25.5429	7	25.9	0.0319512	1.29966	27.2646	25.965	AFUA_6g13600;AFUB_001140	>AFUA_6g13600 (Ortholog(s) have Hsp70 protein binding, Hsp90 protein binding activity, role in protein folding and cytoplasm localization);>AFUB_001140 (TPR repeat protein)
29.1825	29.286	29.7683	27.5412	28.0478	28.7491	16	11.9	0.0299738	1.29957	29.4123	28.1127	AFUA_6g08880;AFUB_074840	>AFUA_6g08880 (Has domain(s) with predicted acid-amino acid ligase activity, role in cellular protein modification process and intracellular localization);>AFUB_074840 (ubiquitin-protein ligase Ufd4, putative)
26.7036	27.2394	27.3217	25.8943	25.539	25.9361	7	19.5	0.00493499	1.29842	27.0882	25.7898	AFUA_3g09080;AFUB_040050	>AFUA_3g09080 (Ortholog of A. nidulans FGSC A4 : AN3038, A. niger CBS 513.88 : An16g02650, A. oryzae RIB40 : AO090005001341, A. niger ATCC 1015 : 56465-mRNA and Aspergillus terreus NIH2624 : ATET_01566);>AFUB_040050 (conserved hypothetical protein)
26.7192	26.7567	26.0873	25.6557	25.1128	24.9078	14	38.9	0.0141266	1.29567	26.5211	25.2254	AFUA_5g13540;AFUB_061240	>AFUA_5g13540 (Ortholog(s) have fungal-type vacuole localization);>AFUB_061240 (vacuolar armadillo repeat protein Vac8, putative)
27.6201	28.1429	28.7953	27.0982	26.8676	26.7069	16	20.5	0.0224816	1.2952	28.1861	26.8909	AFUA_6g13650;AFUB_001100	>AFUA_6g13650 (Has domain(s) with predicted serine-type endopeptidase activity and role in proteolysis);>AFUB_001100 (nuclear serine protease HtrA2/Nma111, putative)
27.8313	28.3677	27.9184	26.9564	26.7024	26.5767	19	21.8	0.00295261	1.29399	28.0392	26.7452	AFUA_2g03560;AFUB_020650	>AFUA_2g03560 (Group III two-component sensor kinase;required activation of the HOG pathway and for growth under hyperosmotic stress;required for resistance to the fungicide fludioxonil;mutants sporulate normally and have wild-type conidial viability);>
24.5683	NaN	25.1898	23.4952	23.8282	23.4438	10	30.8	0.0190524	1.28994	24.879	23.5891	AFUA_2g00450;AFUB_017510	>AFUA_2g00450 (Putative hexokinase);>AFUB_017510 (hexokinase, putative)
27.9948	27.5035	27.9579	26.5722	26.667	26.3682	11	49.6	0.00208799	1.28295	27.8187	26.5358	AFUA_7g02280;AFUB_088830	>AFUA_7g02280 (Ortholog of A. nidulans FGSC A4 : AN9085, A. niger CBS 513.88 : An12g00370, A. oryzae RIB40 : AO090038000606, A. niger ATCC 1015 : 56974-mRNA and Aspergillus terreus NIH2624 : ATET_01860);>AFUB_088830 (U5 snRNP complex subunit, putative)
NaN	26.8158	27.0662	25.9226	25.1469	25.9075	5	16.6	0.0335337	1.28202	26.941	25.659	AFUA_1g11960;AFUB_011410	>AFUA_1g11960 (Has domain(s) with predicted flavin adenine dinucleotide binding, oxidoreductase activity and role in oxidation-reduction process);>AFUB_011410 (alternative NADH-dehydrogenase)
28.0071	28.0109	27.7595	26.8674	26.6479	26.4328	16	19.8	0.00105998	1.27651	27.9259	26.6493	AFUA_5g11590;AFUB_059160	>AFUA_5g11590 (Ortholog(s) have glycerophosphocholine phosphodiesterase activity, role in glycerophospholipid catabolic process and cytoplasm, ribosome localization);>AFUB_059160 (cyclin dependent kinase (Pho85), putative)
25.9611	26.8746	27.3682	25.2	25.7046	25.4884	5	45.9	0.0439148	1.27026	26.7346	25.4643	AFUA_2g17060;AFUB_032720	>AFUA_2g17060 (Ortholog(s) have role in ribosomal large subunit biogenesis and preribosome, large subunit precursor localization);>AFUB_032720 (60S ribosome biogenesis protein Nip7, putative)
27.4927	28.023	27.7089	26.4268	26.4073	26.5909	13	15.4	0.0015341	1.26656	27.7416	26.475	AFUA_5g11970;AFUB_059540	>AFUA_5g11970 (Ortholog(s) have protein kinase C activity, role in fungal-type cell wall organization, positive regulation of penicillin metabolic process, unidimensional cell growth and cell septum, site of polarized growth localization);>AFUB_059540 (pro
28.5151	27.7539	27.9873	27.0132	26.7505	26.7065	4	22.4	0.00670414	1.26206	28.0854	26.8234	AFUA_5g09380;AFUB_056920	>AFUA_5g09380 (Ortholog of A. nidulans FGSC A4 : AN9481, A. oryzae RIB40 : AO090020000555, A. niger ATCC 1015 : 40034-mRNA and Aspergillus terreus NIH2624 : ATET_06513);>AFUB_056920 (conserved hypothetical protein)
27.114	27.3675	28.3765	26.3815	26.2855	26.4132	10	60.6	0.0313848	1.25926	27.6193	26.3601	AFUB_100360;AFUA_4g02790	>AFUB_100360 (carbon-nitrogen family hydrolase, putative);>AFUA_4g02790 (Has domain(s) with predicted hydrolase activity, acting on carbon-nitrogen (but not peptide) bonds activity and role in nitrogen compound metabolic process)
29.6256	29.6077	29.6338	28.1774	28.2034	28.7136	39	40.3	0.00197462	1.25763	29.6224	28.3648	AFUA_4g04350;AFUB_098670	>AFUA_4g04350 (Has domain(s) with predicted ATP binding, DNA binding, nucleoside-triphosphatase activity, pre-mRNA intronic binding activity, role in nuclear mRNA splicing, via spliceosome and spliceosomal complex localization);>AFUB_098670 (DEAD helicases
32.488	32.5514	32.1846	31.1541	31.2423	31.0772	22	79.4	0.000524829	1.25016	32.408	31.1579	AFUA_7g04500;AFUB_090040	>AFUA_7g04500 (ATP phosphoribosyltransferase;role in histidine biosynthesis;no human homolog);>AFUB_090040 (ATP phosphoribosyltransferase)
27.7148	27.1752	27.8035	26.3048	25.7148	26.9353	12	40.9	0.0365958	1.24623	27.5645	26.3183	AFUA_4g07020;AFUB_064100	>AFUA_4g07020 (Has domain(s) with predicted FMN binding, heme binding, oxidoreductase activity and role in oxidation-reduction process);>AFUB_064100 (mitochondrial cytochrome b2-like, putative)
27.1581	27.5295	28.5091	26.68	26.2255	26.5575	8	16.5	0.0429482	1.24455	27.7322	26.4877	AFUA_1g14940;AFUB_014480	>AFUA_1g14940 (Has domain(s) with predicted heat shock protein binding, unfolded protein binding activity and role in protein folding);>AFUB_014480 (protein translocation complex componenet (Npl1), putative)
27.5722	27.2442	28.2807	26.3757	26.6995	26.3306	7	26.8	0.0197619	1.23045	27.699	26.4686	AFUA_1g10920;AFUB_010340	>AFUA_1g10920 (Has domain(s) with predicted nucleic acid binding, nucleotide binding activity);>AFUB_010340 (nuclear mRNA splicing factor-associated protein, putative)
27.5089	27.9637	27.6786	26.8181	26.3212	26.3256	14	22.3	0.00438074	1.22877	27.7171	26.4883	AFUA_3g08780;AFUB_040320	>AFUA_3g08780 (Ortholog(s) have importin-alpha export receptor activity, role in protein export from nucleus, tRNA re-export from nucleus and cytoplasm, nucleus localization);>AFUB_040320 (nuclear import and export protein Msn5, putative)
27.4795	27.4291	26.6737	25.4782	26.3571	26.0771	8	45.8	0.0291592	1.2233	27.1941	25.9708	AFUA_4g14240;AFUB_071400	>AFUA_4g14240 (Has domain(s) with predicted O-methyltransferase activity);>AFUB_071400 (O-methyltransferase, putative)
25.7775	26.2891	26.7894	24.9245	24.7161	25.5563	9	11.1	0.0342374	1.21974	26.2854	25.0656	AFUA_3g09220;AFUB_039920	>AFUA_3g09220 (Putative P450 family fatty acid hydroxylase with a possible role in the hydroxylation of a very long-chain fatty acid);>AFUB_039920 (fatty acid hydroxylase, putative)
30.0696	30.4823	30.313	29.0289	28.9637	29.2172	18	48.3	0.00100969	1.21835	30.2883	29.0699	AFUA_4g12010;AFUB_069000	>AFUA_4g12010 (Putative 2-oxo acid dehydrogenases acyltransferase with a predicted role in the citric acid cycle;transcript up-regulated in conidia exposed to neutrophils);>AFUB_069000 (2-oxo acid dehydrogenases acyltransferase, putative)
29.3558	28.736	NaN	28.2183	27.7273	27.5462	6	13.1	0.0394665	1.21529	29.0459	27.8306	AFUA_2g11490;AFUB_027240	>AFUA_2g11490 (Ortholog(s) have acetyl-CoA:L-glutamate N-acetyltransferase activity, role in ornithine biosynthetic process and mitochondrial matrix localization);>AFUB_027240 (acetylglutamate synthase)
28.4845	27.6307	27.7096	26.8663	26.76	26.5787	10	22	0.0133384	1.20659	27.9416	26.735	AFUA_4g07820;AFUB_064920	>AFUA_4g07820 (Has domain(s) with predicted ATP binding, methionine-tRNA ligase activity, role in methionyl-tRNA aminoacylation and cytoplasm localization);>AFUB_064920 (methionyl-tRNA synthetase, putative)
28.9875	29.0501	29.3953	28.1249	27.8967	27.8086	13	45.1	0.00160734	1.20087	29.1443	27.9434	AFUA_2g04520;AFUB_021550	>AFUA_2g04520 (Has domain(s) with predicted metal ion binding, oxidoreductase activity and role in oxidation-reduction process);>AFUB_021550 (Fe-containing alcohol dehydrogenase, putative)
28.8579	29.0605	28.6095	27.4588	27.7855	27.6817	12	43.1	0.00177517	1.20064	28.8426	27.642	AFUB_007050;AFUA_1g06660	>AFUB_007050 (CBS domain protein);>AFUA_1g06660 (Has domain(s) with predicted catalytic activity and role in metabolic process)
NaN	25.6254	25.7582	24.4111	24.7763	24.2923	8	15.6	0.00859035	1.1986	25.6918	24.4932	AFUA_5g07290;AFUB_054840	>AFUA_5g07290 (Has domain(s) with predicted FMN binding, iron ion binding, oxidoreductase activity and role in oxidation-reduction process);>AFUB_054840 (NADPH-dependent FMN/FAD containing oxidoreductase, putative)
25.2166	25.5363	26.0594	24.4645	24.3524	NaN	3	22.1	0.0333944	1.19562	25.6041	24.4084	AFUA_2g01330;AFUB_018410	>AFUA_2g01330 (Ortholog of A. nidulans FGSC A4 : AN7665, A. niger CBS 513.88 : An03g05100, A. niger ATCC 1015 : 213563-mRNA, N. fischeri NRRL 181 : NFIA_033630 and Aspergillus flavus NRRL 3357 : AFL2T_06044);>AFUB_018410 (exosome complex subunit Rrp46, put
25.8199	25.6839	25.7358	24.2005	24.8495	24.6103	7	11	0.00351867	1.1931	25.7465	24.5534	AFUA_6g12980;AFUB_001760	>AFUA_6g12980 (Ortholog(s) have microtubule plus-end binding activity, role in regulation of microtubule polymerization or depolymerization and cytoplasmic microtubule, spindle microtubule, spindle pole body localization);>AFUB_001760 (spindle pole body co
28.1814	28.4191	28.3143	26.7029	26.9867	27.6533	23	26.1	0.014774	1.19063	28.3049	27.1143	AFUA_2g02360;AFUB_019450	>AFUA_2g02360 (Has domain(s) with predicted UDP-glucose:glycoprotein glucosyltransferase activity and role in protein glycosylation);>AFUB_019450 (UDP-glucose:glycoprotein glucosyltransferase, putative)
30.6877	30.6985	31.1557	29.5669	29.7005	29.7106	20	60.3	0.00179973	1.18797	30.8473	29.6593	AFUA_3g08290;AFUB_040810	>AFUA_3g08290 (Aspartyl aminopeptidase;immunoreactive;secreted protein;induced by growth on BSA as a sole nitrogen source);>AFUB_040810 (aspartyl aminopeptidase)
27.0341	26.2502	26.5951	25.404	25.4175	25.5015	11	17.6	0.00660761	1.18548	26.6265	25.441	AFUA_1g06520;AFUB_006900	>AFUA_1g06520 (Ortholog(s) have GTPase activity, tRNA binding, translation initiation factor activity, role in mitochondrial translation and mitochondrion localization);>AFUB_006900 (mitochondrial translation initiation factor, putative)
30.9801	30.3188	30.9572	29.8782	29.3543	29.4749	11	45.5	0.0116303	1.1829	30.7521	29.5691	AFUA_8g04810;AFUB_082700	>AFUA_8g04810 (Has domain(s) with predicted ATP binding, protein serine/threonine kinase activity, protein tyrosine kinase activity and role in protein phosphorylation);>AFUB_082700 (casein kinase, putative)
26.1337	26.604	26.2053	25.343	25.0025	25.0519	8	36.1	0.00283042	1.18185	26.3143	25.1325	AFUA_2g07570;AFUB_023620	>AFUA_2g07570 (Ortholog(s) have glutamate 5-kinase activity, role in proline biosynthetic process and cytoplasm localization);>AFUB_023620 (glutamate 5-kinase, putative)
30.3945	30.9861	30.996	29.6487	29.6272	29.5617	20	52.5	0.00417874	1.17967	30.7922	29.6125	AFUA_1g06780;AFUB_007160	>AFUA_1g06780 (Has domain(s) with predicted catalytic activity and role in metabolic process);>AFUB_007160 (CBS and PB1 domain protein)
28.042	27.3129	27.4907	26.393	26.2851	26.629	9	45.8	0.00817718	1.17948	27.6152	26.4357	AFUA_5g01740;AFUB_050270	>AFUA_5g01740 (Putative deoxyhypusine synthase);>AFUB_050270 (deoxyhypusine synthase, putative)
28.4756	28.2809	27.4751	26.4652	27.0685	27.1854	26	10.4	0.0365687	1.17085	28.0772	26.9064	AFUA_5g11810;AFUB_059360	>AFUA_5g11810 (Ortholog(s) have ATPase activity, microtubule binding, minus-end-directed microtubule motor activity);>AFUB_059360 (dynein heavy chain)
27.3607	27.6282	27.6773	25.8869	26.6814	26.5948	9	59.5	0.0124276	1.16769	27.5554	26.3877	AFUA_1g09480;AFUB_008930	>AFUA_1g09480 (Ortholog(s) have protein transporter activity, role in retrograde transport, endosome to Golgi and endosome, retromer complex, inner shell localization);>AFUB_008930 (vacuolar protein sorting 29, putative)
27.404	27.736	27.5391	26.4021	26.4061	26.3785	7	46.3	0.000273921	1.16418	27.5597	26.3955	AFUB_009300;AFUA_1g09850	>AFUB_009300 (37S ribosomal protein S11, putative);>AFUA_1g09850 (Has domain(s) with predicted structural constituent of ribosome activity, role in translation and ribosome localization)
NaN	27.4146	27.6429	26.4378	26.5352	26.1315	5	14.2	0.00739722	1.16054	27.5287	26.3682	AFUA_4g10470;AFUB_067570	>AFUA_4g10470 (Putative sphingosine-1-phosphate lyase);>AFUB_067570 (sphinganine-1-phosphate aldolase BST1, putative)
30.5192	30.5886	30.9653	29.6659	29.5672	29.3598	23	69.2	0.00217336	1.16004	30.691	29.531	AFUA_2g12470;AFUB_028130	>AFUA_2g12470 (Putative acetylornithine aminotransferase;Yap1-dependent induction in response to hydrogen peroxide;SrbA-regulated during hypoxia);>AFUB_028130 (acetylornithine aminotransferase)
26.2686	25.7007	25.6377	25.1404	24.3795	24.6107	5	27.4	0.0184298	1.15878	25.869	24.7102	AFUA_2g15860;AFUB_031520	>AFUA_2g15860 (Has domain(s) with predicted methyltransferase activity and role in metabolic process);>AFUB_031520 (TAM domain methyltransferase, putative)
27.674	28.0992	28.3214	26.8861	26.7784	26.9557	13	41	0.00416946	1.15811	28.0315	26.8734	AFUA_5g13040;AFUB_060750	>AFUA_5g13040 (Ortholog(s) have enzyme regulator activity, guanyl-nucleotide exchange factor activity, translation initiation factor activity and role in regulation of translational initiation);>AFUB_060750 (translation initiation factor eif-2b delta subun
26.7384	27.4575	27.3699	26.1541	26.0541	25.9263	16	32.2	0.00834954	1.14375	27.1886	26.0448	AFUA_4g13330;AFUB_070250	>AFUA_4g13330 (Ortholog(s) have ATP-dependent RNA helicase activity, RNA binding activity, role in rRNA processing and 90S preribosome, nuclear envelope, nucleolus, preribosome, large subunit precursor localization);>AFUB_070250 (ATP-dependent RNA helicase
29.279	29.2758	29.4617	28.1485	28.2314	28.2061	19	69	6.56887e-05	1.14353	29.3388	28.1953	AFUA_4g11260;AFUB_068290	>AFUA_4g11260 (Has domain(s) with predicted oxidoreductase activity and role in oxidation-reduction process);>AFUB_068290 (aldo-keto reductase, putative)
27.7009	27.3493	27.3364	26.5118	26.3043	26.1567	8	44.4	0.00195586	1.13792	27.4622	26.3242	AFUA_5g13130;AFUB_060840	>AFUA_5g13130 (Putative chorismate mutase;no human homolog);>AFUB_060840 (chorismate mutase)
29.0031	28.8739	29.3429	28.0294	28.3707	27.4164	9	23.2	0.0221021	1.13447	29.0733	27.9388	AFUA_7g05920;AFUB_091500	>AFUA_7g05920 (Ortholog(s) have role in asexual sporulation resulting in formation of a cellular spore, unsaturated fatty acid biosynthetic process);>AFUB_091500 (stearic acid desaturase (SdeA), putative)
24.6404	25.7986	25.5879	24.1236	24.3725	24.1326	6	14.5	0.0362133	1.13275	25.3423	24.2095	AFUA_1g09320;AFUB_008740	>AFUA_1g09320 (Has domain(s) with predicted nucleus localization);>AFUB_008740 (nucleolus protein required for cell viability, putative)
27.7852	NaN	28.3936	26.7111	26.9007	27.2627	10	54.4	0.0350129	1.13123	28.0894	26.9582	AFUB_054810;AFUA_5g07260	>AFUB_054810 (COP9 signalosome subunit 6 (CsnF), putative);>AFUA_5g07260 (Ortholog(s) have role in cleistothecium development and signalosome localization)
27.5376	27.1802	27.4629	26.0768	26.1545	26.556	4	25.9	0.00355844	1.13114	27.3936	26.2624	AFUA_2g01360;AFUB_018440	>AFUA_2g01360 (Ortholog(s) have methionine-R-sulfoxide reductase activity, role in cellular response to oxidative stress and cytoplasm, nucleus localization);>AFUB_018440 (GAF domain nucleotide-binding protein)
30.7978	30.8781	30.9634	29.7044	29.7106	29.842	51	50.8	6.71587e-05	1.12746	30.8798	29.7523	AFUA_2g15590;AFUB_031240	>AFUA_2g15590 (Putative sulphite reductase);>AFUB_031240 (sulfite reductase, putative)
27.9017	28.152	27.8323	27.0754	26.9007	26.5368	28	22.6	0.00377839	1.12434	27.962	26.8376	AFUA_1g13100;AFUB_012580	>AFUA_1g13100 (Putative essential gene);>AFUB_012580 (nucleoporin (Nup184), putative)
32.7051	31.8922	32.6131	31.4482	31.1663	31.2281	23	76.6	0.014324	1.12263	32.4035	31.2809	AFUA_2g09850;AFUB_025690	>AFUA_2g09850 (Putative oxidoreductase, 2-nitropropane dioxygenase family;transcript up-regulated in conidia exposed to neutrophils);>AFUB_025690 (oxidoreductase, 2-nitropropane dioxygenase family, putative)
25.2505	25.9541	25.7858	24.9124	24.497	24.2243	2	8.9	0.0184987	1.11889	25.6635	24.5446	AFUA_5g12200;AFUB_059790	>AFUA_5g12200 (Ortholog(s) have role in heterotrimeric G-protein complex cycle, negative regulation of asexual sporulation resulting in formation of a cellular spore, positive regulation of sexual sporulation resulting in formation of a cellular spore);>AF
26.3054	27.0773	27.0046	26.0853	25.3303	25.6164	3	16.3	0.0275802	1.11847	26.7958	25.6773	AFUA_4g08660	>AFUA_4g08660 (Oligosaccharyltransferase subunit ribophorin II with a predicted role in N-linked protein glycosylation;4 predicted transmembrane domains)
25.7959	26.2737	26.3648	25.0678	25.4486	24.5741	5	27.8	0.0225072	1.11465	26.1448	25.0302	AFUA_8g02560;AFUB_084020	>AFUA_8g02560 (Ortholog(s) have glyceraldehyde-3-phosphate dehydrogenase (NAD+) (phosphorylating) activity and extracellular region, intracellular, membrane localization);>AFUB_084020 (glyceraldehyde-3-phosphate dehydrogenase, putative)
27.885	27.7858	28.5479	27.1133	26.6299	27.1395	8	32.5	0.0187535	1.112	28.0729	26.9609	AFUA_3g13390;AFUB_035820	>AFUA_3g13390 (Ortholog(s) have proton-transporting ATPase activity, rotational mechanism activity, role in asexual sporulation, cellular response to drug, vacuolar transport and fungal-type vacuole membrane localization);>AFUB_035820 (vacuolar ATP synthas
28.0866	28.1235	28.0467	26.6172	27.2163	27.0988	16	19.2	0.00387619	1.10818	28.0856	26.9774	AFUB_074260;AFUA_6g08300	>AFUB_074260 (DNA-directed RNA polymerase I subunit beta (Rpa2), putative);>AFUA_6g08300 (Has domain(s) with predicted DNA binding, DNA-directed RNA polymerase activity, ribonucleoside binding activity, role in transcription, DNA-dependent and nucleus loca
28.485	28.4151	28.7494	27.0225	27.6521	27.6711	7	12.1	0.00956364	1.10131	28.5499	27.4486	AFUA_3g10650;AFUB_038510	>AFUA_3g10650 (Has domain(s) with predicted peptidase activity and role in proteolysis);>AFUB_038510 (glutamate carboxypeptidase Tre2, putative)
26.8076	27.3643	26.3507	25.5848	25.7419	25.9177	8	21.7	0.0239581	1.09269	26.8408	25.7481	AFUB_043850;AFUA_3g04110	>AFUB_043850 (rRNA processing protein Bystin, putative);>AFUA_3g04110 (Ortholog(s) have snoRNA binding activity and role in endonucleolytic cleavage in ITS1 to separate SSU-rRNA from 5.8S rRNA and LSU-rRNA from tricistronic rRNA transcript (SSU-rRNA, 5.8S
29.8626	28.9425	29.3226	28.5765	28.169	28.1176	10	39	0.0231347	1.08821	29.3759	28.2877	AFUB_090890;AFUA_7g05310	>AFUB_090890 (splicing factor u2af large subunit);>AFUA_7g05310 (Has domain(s) with predicted RNA binding, nucleotide binding activity, role in mRNA processing and nucleus localization)
27.3807	26.5686	26.6057	25.7484	25.3555	26.192	15	42.2	0.0387492	1.08635	26.8517	25.7653	AFUB_094830;AFUA_6g03460	>AFUB_094830 (conserved hypothetical protein);>AFUA_6g03460 (Has domain(s) with predicted ATP binding, D-alanine-D-alanine ligase activity, metal ion binding activity)
27.261	26.5831	26.3862	25.5668	25.8797	25.5256	7	36.4	0.0194909	1.08604	26.7434	25.6574	AFUA_4g13030;AFUB_069930	>AFUA_4g13030 (Has domain(s) with predicted citrate (pro-3S)-lyase activity, role in cellular aromatic compound metabolic process and citrate lyase complex localization);>AFUB_069930 (citrate lyase beta subunit, putative)
26.4643	26.3721	NaN	25.3012	25.3028	25.3957	4	24.7	0.000254958	1.08492	26.4182	25.3333	AFUA_3g13310;AFUB_035890	>AFUA_3g13310 (Ortholog(s) have structural constituent of ribosome activity and mitochondrial small ribosomal subunit localization);>AFUB_035890 (conserved hypothetical protein)
25.79	27.0638	26.6812	25.5069	25.4447	25.3343	8	16	0.0466413	1.08307	26.5117	25.4286	AFUA_6g07800;AFUB_073760	>AFUA_6g07800 (Has domain(s) with predicted sequence-specific DNA binding RNA polymerase II transcription factor activity, zinc ion binding activity, role in regulation of transcription, DNA-dependent and nucleus localization);>AFUB_073760 (C6 finger domai
27.1923	27.9919	27.0903	26.6737	26.0465	26.3129	10	48.5	0.0330251	1.08044	27.4248	26.3444	AFUA_4g08550;AFUB_065640	>AFUA_4g08550 (Ortholog of A. nidulans FGSC A4 : AN1694, A. niger CBS 513.88 : An04g03330, A. oryzae RIB40 : AO090023000706, A. niger ATCC 1015 : 54557-mRNA and Aspergillus terreus NIH2624 : ATET_05345);>AFUB_065640 (pantetheine-phosphate adenylyltransfera
25.6048	25.8433	25.4852	25.1424	24.2361	24.3222	7	12.5	0.0247796	1.07754	25.6444	24.5669	AFUA_2g15970;AFUB_031650	>AFUA_2g15970 (Phosphatidylethanolamine N-methyltransferase;no human homolog);>AFUB_031650 (phosphatidylethanolamine methyltransferase)
29.1547	29.9309	29.3705	28.3432	28.3509	28.54	15	53.9	0.0110498	1.07396	29.4853	28.4114	AFUA_2g13730;AFUB_029360	>AFUA_2g13730 (Has domain(s) with predicted ATP binding, acid-amino acid ligase activity, small protein activating enzyme activity and role in protein neddylation);>AFUB_029360 (NEDD8 activating enzyme (UbaC), putative)
32.9346	32.9567	33.2162	31.9245	31.8064	32.1731	28	82.4	0.00162486	1.06785	33.0358	31.968	AFUB_038500;AFUA_3g10660	>AFUB_038500 (hydroxymethylglutaryl-CoA synthase, putative);>AFUA_3g10660 (Putative hydroxymethyl glutaryl-coenzyme A synthase with a predicted role in ergosterol biosynthesis;SrbA-regulated during hypoxia)
29.4803	29.3188	29.7077	28.51	28.4778	28.3249	17	60.7	0.00108808	1.06471	29.5023	28.4376	AFUA_6g06890;AFUB_072820	>AFUA_6g06890 (Has domain(s) with predicted structural constituent of ribosome activity, role in translation and ribosome localization);>AFUB_072820 (KOW motif domain protein)
34.9456	34.9168	35.0096	33.8833	33.9041	33.8989	44	66.6	2.9287e-06	1.06191	34.9573	33.8954	AFUB_076690;AFUA_6g10650	>AFUB_076690 (ATP citrate lyase, subunit 1, putative);>AFUA_6g10650 (Putative ATP citrate lyase, subunit 1;protein induced by heat shock)
26.9277	26.5904	26.9463	26.2981	25.3371	25.6492	13	11.6	0.025663	1.06	26.8214	25.7614	AFUA_2g10000;AFUB_025820	>AFUA_2g10000 (Has domain(s) with predicted ATP binding, ATP-dependent helicase activity, nucleic acid binding activity);>AFUB_025820 (DEAD/DEAH box RNA helicase (Ski2), putative)
26.4592	26.4981	NaN	25.3599	25.2171	25.6954	19	6.4	0.0104796	1.05451	26.4786	25.4241	AFUA_5g02570;AFUB_051100	>AFUA_5g02570 (Ortholog(s) have histone acetyltransferase activity and role in DNA repair, histone acetylation, positive regulation of transcription from RNA polymerase II promoter);>AFUB_051100 (histone acetylase complex subunit Paf400, putative)
27.5837	27.792	27.7074	26.489	26.7106	26.7226	25	30.1	0.000408896	1.05363	27.6944	26.6407	AFUA_1g13060;AFUB_012540	>AFUA_1g13060 (Has domain(s) with predicted ATP binding, DNA binding, helicase activity, zinc ion binding activity, role in nuclear-transcribed mRNA catabolic process, nonsense-mediated decay and cytoplasm localization);>AFUB_012540 (regulator of nonsense
27.226	27.1955	27.6671	26.2144	26.6772	26.0615	5	16.8	0.012065	1.04519	27.3629	26.3177	AFUA_6g08680;AFUB_074640	>AFUA_6g08680 (Has domain(s) with predicted phosphatase activator activity);>AFUB_074640 (phosphotyrosyl phosphatase activator)
25.6558	26.064	NaN	24.9214	24.7541	24.7907	4	17.2	0.00820556	1.03783	25.8599	24.8221	AFUB_022790;AFUA_2g05760	>AFUB_022790 (beta-ketoacyl synthase (Cem1), putative);>AFUA_2g05760 (Has domain(s) with predicted transferase activity, transferring acyl groups other than amino-acyl groups activity and role in fatty acid biosynthetic process)
28.7407	28.7194	28.4251	27.5675	27.7204	27.4898	11	46	0.0010657	1.03584	28.6284	27.5926	AFUA_6g05340;AFUB_092940	>AFUA_6g05340 (Ortholog(s) have tryptophan-tRNA ligase activity, role in mitochondrial tryptophanyl-tRNA aminoacylation and mitochondrion localization);>AFUB_092940 (tryptophanyl-tRNA synthetase, putative)
29.4517	29.821	29.8017	28.9418	28.5373	28.4922	14	43.9	0.00518398	1.03435	29.6915	28.6571	AFUA_7g04420;AFUB_089970	>AFUA_7g04420 (Ortholog of A. nidulans FGSC A4 : AN3744, A. niger CBS 513.88 : An13g01000, A. oryzae RIB40 : AO090005000128, A. niger ATCC 1015 : 213737-mRNA and Aspergillus terreus NIH2624 : ATET_04330);>AFUB_089970 (mitochondrial ribosomal protein DAP3,
28.02	28.1602	28.2103	27.2471	27.1533	26.8898	29	17.5	0.00103619	1.03346	28.1302	27.0967	AFUB_038920;AFUA_3g10240	>AFUB_038920 (Ccr4-Not transcription complex subunit (NOT1), putative);>AFUA_3g10240 (Ortholog of A. nidulans FGSC A4 : AN4965, A. niger CBS 513.88 : An16g04100, A. oryzae RIB40 : AO090003000559, A. niger ATCC 1015 : 48994-mRNA and Aspergillus terreus NIH2
26.5747	26.3625	25.6921	24.9835	25.2948	25.2577	13	11.6	0.0220363	1.03106	26.2097	25.1787	AFUA_1g13920;AFUB_013410	>AFUA_1g13920 (Ortholog(s) have ribosome binding, ubiquitin-protein ligase activity, role in chromatin modification, chromatin silencing at telomere, protein ubiquitination, ubiquitin-dependent protein catabolic process and nucleus, ribosome localization);
25.8377	NaN	25.5879	NaN	24.4994	24.8659	3	23.3	0.0433445	1.03014	25.7128	24.6827	AFUA_7g02270;AFUB_088820	>AFUA_7g02270 (Ortholog(s) have Rab guanyl-nucleotide exchange factor activity, role in ER to Golgi vesicle-mediated transport, intra-Golgi vesicle-mediated transport and TRAPP complex, cis-Golgi network membrane localization);>AFUB_088820 (BET3 family pro
26.7532	27.294	26.7234	26.3017	25.916	25.4682	13	25.3	0.0277115	1.02822	26.9235	25.8953	AFUA_2g08290;AFUB_024260	>AFUA_2g08290 (Has domain(s) with predicted lipid binding activity);>AFUB_024260 (conserved hypothetical protein)
27.5131	26.9461	26.8899	26.1659	25.6687	26.4367	6	28.9	0.026868	1.02596	27.1164	26.0905	AFUA_1g09450;AFUB_008900	>AFUA_1g09450 (Ortholog(s) have enzyme regulator activity, guanyl-nucleotide exchange factor activity, translation initiation factor activity and role in regulation of translational initiation);>AFUB_008900 (translation regulator GCD7)
27.5589	27.4562	27.3865	26.3597	26.4664	26.5031	5	21.8	0.000100756	1.02412	27.4672	26.443	AFUA_3g09550;AFUB_039620	>AFUA_3g09550 (Ortholog(s) have calmodulin-dependent protein kinase activity and role in regulation of nuclear division);>AFUB_039620 (calcium/calmodulin dependent protein kinase, putative)
27.6426	28.2617	28.8157	27.2667	27.2537	27.1366	8	77.5	0.0402953	1.021	28.24	27.219	AFUA_5g08240;AFUB_055790	>AFUA_5g08240 (Ortholog(s) have ADP-ribose diphosphatase activity, role in ribose phosphate metabolic process and mitochondrion, nucleus localization);>AFUB_055790 (MutT/nudix family protein)
29.2519	29.2317	29.4079	28.0359	28.5013	28.2935	12	43.8	0.00218711	1.02029	29.2972	28.2769	AFUA_7g04090;AFUB_089630	>AFUA_7g04090 (Has domain(s) with predicted mitochondrion localization);>AFUB_089630 (conserved hypothetical protein)
28.1543	28.6783	28.1845	27.2538	27.2903	27.4165	15	31.3	0.0045062	1.01885	28.339	27.3202	AFUA_1g14770;AFUB_014310	>AFUA_1g14770 (Ortholog(s) have role in tRNA modification and cytoplasm, nucleus localization);>AFUB_014310 (tRNA dihydrouridine synthase, putative)
26.9173	27.0235	26.3458	25.6154	25.7376	25.8779	5	43.2	0.0103914	1.01852	26.7622	25.7437	AFUA_7g05980;AFUB_091560	>AFUA_7g05980 (Ortholog(s) have role in nuclear mRNA splicing, via spliceosome and U1 snRNP, U2-type prespliceosome, U4/U6 x U5 tri-snRNP complex, U5 snRNP localization);>AFUB_091560 (small nuclear ribonucleoprotein SmE, putative)
27.8529	27.679	27.7177	26.5317	26.5892	27.0748	12	18	0.00483101	1.01795	27.7498	26.7319	AFUA_1g09690;AFUB_009140	>AFUA_1g09690 (Ortholog(s) have 2,3-cyclic-nucleotide 3-phosphodiesterase activity, GTP-dependent polyribonucleotide 5-hydroxyl-kinase activity, RNA ligase (ATP) activity);>AFUB_009140 (tRNA ligase)
27.4652	27.9796	27.9423	27.0526	26.305	26.9896	8	13.7	0.0253242	1.01333	27.7957	26.7824	AFUA_4g11850;AFUB_068850	>AFUA_4g11850 (Has domain(s) with predicted sequence-specific DNA binding RNA polymerase II transcription factor activity, zinc ion binding activity, role in regulation of transcription, DNA-dependent and nucleus localization);>AFUB_068850 (C6 finger domai
28.5276	28.2848	27.6939	26.9692	27.3704	27.1325	9	36.4	0.0208919	1.01142	28.1688	27.1573	AFUA_4g12710;AFUB_069630	>AFUA_4g12710 (Has domain(s) with predicted oxidoreductase activity and role in oxidation-reduction process);>AFUB_069630 (conserved hypothetical protein)
26.97	27.8376	27.4782	26.1397	26.7949	26.3232	14	16.4	0.0338754	1.00932	27.4286	26.4193	AFUA_3g11020;AFUB_038120	>AFUA_3g11020 (Has domain(s) with predicted role in mRNA processing and nucleus localization);>AFUB_038120 (CFIA complex component Rna14, putative)
27.4134	28.1578	28.5692	26.9811	27.1917	26.9492	5	58.7	0.0440269	1.00617	28.0468	27.0406	AFUA_3g14970;AFUB_034260	>AFUA_3g14970 (Putative thioredoxin;transcript downregulated in response to amphotericin B);>AFUB_034260 (thioredoxin Trx1, putative)
26.4489	26.8514	26.792	25.5268	25.7107	25.839	8	22	0.00289518	1.00527	26.6974	25.6922	AFUA_5g03240;AFUB_051750	>AFUA_5g03240 (Ortholog(s) have pyruvate dehydrogenase (acetyl-transferring) kinase activity, role in carbon utilization, negative regulation of catalytic activity, peptidyl-serine phosphorylation and mitochondrion localization);>AFUB_051750 (pyruvate dehy
27.318	26.482	26.7992	25.767	26.2023	25.6156	9	24.9	0.0287376	1.00476	26.8664	25.8617	AFUA_5g08970;AFUB_056510	>AFUA_5g08970 (Oligosaccharyl transferase beta subunit with a predicted role in N-linked protein glycosylation;3 predicted transmembrane domains);>AFUB_056510 (oligosaccharyl transferase subunit (beta), putative)
28.6158	27.8877	28.1057	26.8886	27.5186	27.1944	18	23	0.023748	1.00253	28.2031	27.2005	AFUA_2g16080;AFUB_031760	>AFUA_2g16080 (Ortholog of A. nidulans FGSC A4 : AN2143, A. niger CBS 513.88 : An15g06430, A. oryzae RIB40 : AO090012000191, A. niger ATCC 1015 : 48846-mRNA and Aspergillus terreus NIH2624 : ATET_02336);>AFUB_031760 (nuclear cohesin complex subunit (Psc3),
28.1139	27.6319	27.4577	26.6649	26.732	26.8038	11	23.4	0.00750479	1.00097	27.7345	26.7336	AFUA_5g11910;AFUB_059470	>AFUA_5g11910 (Has domain(s) with predicted role in RNA processing and intracellular localization);>AFUB_059470 (DNA repair and transcription protein (Xab2), putative)
25.66	25.7783	25.2404	26.5868	26.6576	26.452	5	35.8	0.00444452	-1.00589	25.5596	26.5655	AFUA_2g09180;AFUB_025060	>AFUA_2g09180 (Ortholog(s) have role in retrograde vesicle-mediated transport, Golgi to ER and COPI vesicle coat localization);>AFUB_025060 (Coatomer subunit zeta, putative)
28.8198	28.741	28.5599	29.7444	29.5968	29.7994	22	44	0.000504537	-1.00663	28.7069	29.7135	AFUA_3g11740;AFUB_037450	>AFUA_3g11740 (Ortholog(s) have role in anisotropic cell growth and cytoplasm, nucleus localization);>AFUB_037450 (conserved hypothetical protein)
32.2289	31.9042	31.8056	33.0772	33.0513	32.8302	19	61.4	0.00256479	-1.0067	31.9796	32.9863	AFUA_2g09210;AFUB_025090	>AFUA_2g09210 (60S ribosomal protein L10;reacts with rabbit immunosera exposed to A. fumigatus conidia);>AFUB_025090 (60S ribosomal protein L10)
30.3446	30.0747	30.4563	31.3827	31.427	31.097	18	59.6	0.00275036	-1.01039	30.2919	31.3022	AFUA_4g09110;AFUB_066210	>AFUA_4g09110 (Putative cytochrome c peroxidase;protein induced by heat shock and by hydrogen peroxide;transcript up-regulated in conidia exposed to neutrophils);>AFUB_066210 (cytochrome c peroxidase Ccp1, putative)
29.2501	29.5586	29.1663	30.2546	30.394	30.3638	30	55.8	0.00132464	-1.01244	29.325	30.3375	AFUA_5g08910;AFUB_056440	>AFUA_5g08910 (Putative 3-methylcrotonyl-CoA carboxylase subunit alpha;transcript up-regulated in conidia exposed to neutrophils);>AFUB_056440 (3-methylcrotonyl-CoA carboxylase subunit alpha (MccA), putative)
30.5275	30.444	30.3505	31.4119	31.468	31.4844	10	61.4	5.3274e-05	-1.01409	30.4407	31.4548	AFUA_4g07730;AFUB_064830	>AFUA_4g07730 (60S ribosomal protein L11;transcript induced by exposure to human airway epithelial cells);>AFUB_064830 (60S ribosomal protein L11)
24.046	24.1344	24.6	25.1153	25.1743	25.5387	8	27.4	0.00942581	-1.01595	24.2601	25.2761	AFUA_6g12540;AFUB_078540	>AFUA_6g12540 (Has domain(s) with predicted zinc ion binding activity);>AFUB_078540 (RING finger protein)
24.8618	24.8754	24.8691	25.7523	25.9599	25.9426	6	30	0.000107746	-1.01619	24.8688	25.8849	AFUA_5g13110;AFUB_060820	>AFUA_5g13110 (Ortholog of A. nidulans FGSC A4 : AN10857, A. oryzae RIB40 : AO090120000436, A. niger ATCC 1015 : 49435-mRNA, N. fischeri NRRL 181 : NFIA_073920 and Aspergillus flavus NRRL 3357 : AFL2T_08437);>AFUB_060820 (conserved hypothetical protein)
31.4149	31.1544	31.0539	32.2939	32.1505	32.2377	51	56.8	0.000904813	-1.01964	31.2077	32.2274	AFUA_2g16520;AFUB_032200	>AFUA_2g16520 (Putative phospholipase D;calcium induced;repressed by exposure to artemisinin);>AFUB_032200 (phospholipase D (PLD), putative)
28.1154	28.0828	27.6887	28.9778	29.0516	28.9176	16	46.6	0.00201678	-1.02001	27.9623	28.9823	AFUA_5g08120;AFUB_055650	>AFUA_5g08120 (Arginine biosynthesis bifunctional protein;SrbA-regulated during hypoxiano human homolog);>AFUB_055650 (arginine biosynthesis bifunctional protein ArgJ)
25.2102	25.0019	25.6375	26.4657	26.175	26.276	11	37.2	0.00763543	-1.02231	25.2832	26.3055	AFUA_5g04090;AFUB_052600	>AFUA_5g04090 (Ortholog(s) have chaperone binding, protein binding, bridging activity, role in cAMP-mediated signaling, kinetochore assembly and ubiquitin ligase complex localization);>AFUB_052600 (SGT1 and CS domain protein)
24.7772	25.4627	25.1996	25.9864	26.4568	26.0863	7	23.3	0.0137695	-1.03003	25.1465	26.1765	AFUB_040660;AFUA_3g08430	>AFUB_040660 (mitochondrial phosphate carrier protein, putative);>AFUA_3g08430 (Ortholog of A. nidulans FGSC A4 : AN2977, A. niger CBS 513.88 : An02g12070, A. oryzae RIB40 : AO090005001430, A. niger ATCC 1015 : 52427-mRNA and Aspergillus terreus NIH2624 :
28.2017	28.229	28.2385	29.3256	29.3301	29.1086	11	70	0.000152944	-1.03167	28.2231	29.2547	AFUA_6g07120;AFUB_073060	>AFUA_6g07120 (Protein involved in nuclear movement);>AFUB_073060 (nuclear movement protein)
27.9168	27.9234	27.7535	28.9862	28.8638	28.8651	11	64.9	0.000111434	-1.0405	27.8645	28.905	AFUA_7g01480;AFUB_088050	>AFUA_7g01480 (Has domain(s) with predicted translation initiation factor activity, role in translational initiation and cytoplasm localization);>AFUB_088050 (cap binding protein)
24.4475	24.4243	24.4942	25.3621	25.3749	25.7513	2	19.4	0.0012939	-1.04075	24.4554	25.4961	AFUA_8g05300;AFUB_082230	>AFUA_8g05300 (RNA polymerase II subunit 7;protein level decreases upon heat shock);>AFUB_082230 (RNA polymerase II subunit 7)
33.9823	33.7809	33.3901	34.786	34.7725	34.7188	27	84.6	0.0040056	-1.04135	33.7178	34.7591	AFUA_4g13120;AFUB_070010	>AFUA_4g13120 (Putative glutamine synthetase;protein induced by heat shock and by hydrogen peroxide;transcript induced by exposure to human airway epithelial cells);>AFUB_070010 (glutamine synthetase)
24.6701	25.0141	24.3997	25.983	25.7314	25.4959	8	39.4	0.0100509	-1.04213	24.6946	25.7367	AFUA_5g01430;AFUB_049970	>AFUA_5g01430 (ThiJ/PfpI family protein;abundant in conidia);>AFUB_049970 (ThiJ/PfpI family protein)
25.9535	25.3929	25.6832	26.5011	26.7909	26.8809	8	59.9	0.00615914	-1.04774	25.6765	26.7243	AFUA_6g12280;AFUB_078280	>AFUA_6g12280 (Has domain(s) with predicted protein transporter activity, role in protein transport and mitochondrial inner membrane localization);>AFUB_078280 (NADH-ubiquinone oxidoreductase 213 kDa subunit)
24.1037	24.0378	23.6228	24.9045	25.0329	24.9723	4	15.1	0.00249382	-1.04848	23.9214	24.9699	AFUB_074470;AFUA_6g08510	>AFUB_074470 (cell wall glucanase, putative);>AFUA_6g08510 (Putative cell wall biosynthesis protein)
30.1547	29.9156	30.1732	31.0452	31.1467	31.2116	30	67.8	0.000393011	-1.05336	30.0812	31.1345	AFUB_065690;AFUA_4g08600;AFUA_8g02310;AFUB_084300	>AFUB_065690 (aldehyde dehydrogenase Ald3, putative);>AFUA_4g08600 (Putative aldehyde dehydrogenase (NAD(P)+))
28.0421	27.7576	27.8304	28.6573	29.1	29.0354	4	16.6	0.0028981	-1.0542	27.8767	28.9309	AFUA_1g11480;AFUB_010910	>AFUA_1g11480 (Protein of unknown function;transcript up-regulated in conidia exposed to neutrophils);>AFUB_010910 (conserved hypothetical protein)
23.7377	23.6506	23.4266	24.971	24.6322	24.3752	4	67.6	0.0057495	-1.05448	23.605	24.6595	AFUA_5g00740;AFUB_049210	>AFUA_5g00740 (Protein of unknown function;transcript induced by voriconazole);>AFUB_049210 (hypothetical protein)
30.039	30.3244	29.4941	30.966	31.027	31.0328	29	48.1	0.0124556	-1.05609	29.9525	31.0086	AFUB_095430;AFUA_6g02860	>AFUB_095430 (isocitrate lyase);>AFUA_6g02860 (Putative isocitrate lyase with a predicted role in the glyoxylate cycle;transcript up-regulated in conidia exposed to neutrophils;no human homolog)
25.1183	24.9208	24.7132	26.1371	25.7294	26.0547	5	55.3	0.00347164	-1.05631	24.9174	25.9737	AFUA_3g07690;AFUB_041410	>AFUA_3g07690 (Ortholog(s) have copper chaperone activity, role in intracellular copper ion transport, mitochondrial respiratory chain complex IV assembly and cytosol, mitochondrial intermembrane space localization);>AFUB_041410 (cytochrome c oxidase coppe
29.4196	29.1805	29.8809	30.5195	30.6175	30.513	11	57.3	0.00712746	-1.05631	29.4937	30.55	AFUA_1g17120;AFUB_016510	>AFUA_1g17120 (Elongation factor 1 gamma;induction in response to hydrogen peroxide Yap1-dependent);>AFUB_016510 (translation elongation factor eEF-1B gamma subunit, putative)
26.3272	26.4313	26.1632	27.2376	27.3548	27.5	10	34.6	0.000629602	-1.05694	26.3072	27.3641	AFUA_7g05810;AFUB_091390	>AFUA_7g05810 (Has domain(s) with predicted nucleic acid binding, nucleotide binding activity);>AFUB_091390 (ribonucleoprotein, putative)
NaN	25.9848	25.1403	26.6514	26.6558	26.5636	10	43.8	0.0441855	-1.06109	25.5625	26.6236	AFUA_8g00380;AFUB_086190	>AFUA_8g00380 (Ortholog of A. nidulans FGSC A4 : AN7083, A. niger CBS 513.88 : An03g03810, A. oryzae RIB40 : AO090020000720, AO090023000925, AO090012000367 and A. niger ATCC 1015 : 191148-mRNA);>AFUB_086190 (DltD N-terminal domain protein)
24.4255	24.8816	24.6446	25.9343	25.2459	25.9548	5	21	0.0166013	-1.06115	24.6505	25.7117	AFUA_2g17850;AFUB_033530	>AFUA_2g17850 (Has domain(s) with predicted 3-beta-hydroxy-delta5-steroid dehydrogenase activity, nucleotide binding activity and role in oxidation-reduction process, steroid biosynthetic process);>AFUB_033530 (conserved hypothetical protein)
29.2937	28.8407	28.9328	30.2148	30.0263	30.0096	11	35.3	0.00227384	-1.06116	29.0224	30.0836	AFUA_1g05340;AFUB_005690	>AFUA_1g05340 (40S ribosomal protein S19);>AFUB_005690 (40S ribosomal protein S19)
27.8362	27.3163	27.0252	28.3661	28.62	28.3774	10	32.3	0.0134044	-1.06193	27.3926	28.4545	AFUA_8g04120;AFUB_083440;AFUA_1g00420	>AFUA_8g04120 (Putative carboxypeptidase S1;predicted signal sequence for secretion;predicted gene pair with AFUA_A_1G00420);>AFUB_083440 (carboxypeptidase S1, putative);>AFUA_1g00420 (Carboxypeptidase S1;induced by growth on BSA as a sole nitrogen sour
22.0035	NaN	22.6544	23.5893	23.179	23.4059	2	10.1	0.0342005	-1.06248	22.3289	23.3914	AFUA_3g07370;AFUB_041710	>AFUA_3g07370 (Ortholog(s) have nitrate reductase (NADPH) activity and role in molybdopterin cofactor biosynthetic process);>AFUB_041710 (molybdopterin synthase large subunit CnxH)
24.5907	24.2162	24.0718	25.4402	25.3793	25.2557	5	35.8	0.00288716	-1.06552	24.2929	25.3584	AFUA_5g13490;AFUB_061190	>AFUA_5g13490 (Ortholog(s) have structural constituent of ribosome activity, role in aerobic respiration and mitochondrial large ribosomal subunit localization);>AFUB_061190 (mitochondrial ribosomal protein L43, putative)
24.6088	24.6461	24.5905	25.8337	25.5281	25.686	3	24.4	0.00028601	-1.06744	24.6151	25.6826	AFUA_2g11650;AFUB_027410	>AFUA_2g11650 (Protein of unknown function;transcript repressed by exposure to human airway epithelial cells);>AFUB_027410 (conserved hypothetical protein)
28.3946	28.2611	28.1649	29.3345	29.3444	29.351	11	43.1	8.88201e-05	-1.06979	28.2735	29.3433	AFUA_7g05260;AFUB_090840	>AFUA_7g05260 (Has domain(s) with predicted nucleic acid binding, nucleotide binding activity);>AFUB_090840 (transformer-SR ribonucleoprotein, putative)
29.7307	29.6346	29.5761	30.7508	30.7262	30.677	19	67.8	2.81332e-05	-1.07088	29.6471	30.718	AFUA_5g08290;AFUB_055840	>AFUA_5g08290 (Ortholog(s) have intracellular localization);>AFUB_055840 (aldo-keto reductase, putative)
25.1227	25.1526	24.9448	26.3087	25.982	NaN	4	4.3	0.00540467	-1.072	25.0734	26.1454	AFUA_5g10460;AFUB_058050	>AFUA_5g10460 (Ortholog of A. nidulans FGSC A4 : AN10292, AN7172, A. niger CBS 513.88 : An14g02030, An14g04320, A. oryzae RIB40 : AO090011000125, AO090010000491 and A. niger ATCC 1015 : 41626-mRNA);>AFUB_058050 (conserved hypothetical protein)
30.6839	30.6205	30.2548	31.5272	31.7677	31.4833	12	48.3	0.00259024	-1.07301	30.5197	31.5928	AFUA_2g04130;AFUB_021200	>AFUA_2g04130 (40S ribosomal protein S11);>AFUB_021200 (40S ribosomal protein S11)
31.1082	30.8892	30.9798	32.0637	32.0581	32.082	9	88.4	7.33095e-05	-1.07554	30.9924	32.0679	AFUA_6g12170;AFUB_078170	>AFUA_6g12170 (Putative FK506-binding protein (FKBP)-type peptidyl-prolyl cis-trans isomerase;transcript induced by exposure to human airway epithelial cells);>AFUB_078170 (FKBP-type peptidyl-prolyl isomerase, putative)
24.2266	24.2834	24.1975	25.2261	25.2886	25.4206	4	11.3	6.73877e-05	-1.07592	24.2358	25.3118	AFUA_3g09250;AFUB_039870	>AFUA_3g09250 (Has domain(s) with predicted hydrolase activity, hydrolyzing O-glycosyl compounds activity and role in carbohydrate metabolic process);>AFUB_039870 (cell wall glucanase, putative)
25.6203	26.0683	26.1656	27.1726	26.9823	26.9533	10	62.6	0.00393556	-1.08467	25.9514	27.0361	AFUA_4g14010;AFUB_070930	>AFUA_4g14010 (Has domain(s) with predicted nucleotide binding, oxidoreductase activity and role in oxidation-reduction process);>AFUB_070930 (short chain dehydrogenase/reductase family protein)
29.8721	29.6196	29.5688	30.7671	30.8022	30.7879	16	45	0.000310333	-1.0989	29.6868	30.7857	AFUA_3g10920;AFUB_038210	>AFUA_3g10920 (Telomere and ribosome associated protein);>AFUB_038210 (telomere and ribosome associated protein Stm1, putative)
27.5763	26.9722	27.2006	28.3731	28.4092	28.2699	13	53	0.00368972	-1.101	27.2497	28.3507	AFUA_2g11560;AFUB_027310	>AFUA_2g11560 (Has domain(s) with predicted UDP-glucose:hexose-1-phosphate uridylyltransferase activity, zinc ion binding activity and role in galactose metabolic process);>AFUB_027310 (galactose-1-phosphate uridylyltransferase)
26.6481	26.8783	26.0463	27.4097	28.2123	27.2566	6	40.8	0.0463301	-1.10195	26.5243	27.6262	AFUA_1g16280;AFUB_015620	>AFUA_1g16280 (Ortholog(s) have proton-transporting ATPase activity, rotational mechanism, structural molecule activity and role in ATP synthesis coupled proton transport, cristae formation, protein oligomerization);>AFUB_015620 (mitochondrial F1F0-ATP syn
29.0561	29.0005	28.9129	30.0894	30.1264	30.0625	20	61.7	1.73721e-05	-1.10299	28.9898	30.0928	AFUA_6g08830;AFUB_074790	>AFUA_6g08830 (2-oxoisovalerate dehydrogenase complex alpha subunit);>AFUB_074790 (2-oxoisovalerate dehydrogenase complex alpha subunit, putative)
29.3371	30.0733	29.8486	30.847	30.9269	30.8095	76	50	0.00736528	-1.10812	29.753	30.8611	AFUA_1g01010	>AFUA_1g01010 (Putative polyketide synthase)
26.8926	26.8392	26.7631	28.1492	27.688	27.9842	12	21.3	0.00137781	-1.10887	26.8316	27.9405	AFUA_1g06680;AFUB_007070	>AFUA_1g06680 (Has domain(s) with predicted role in intracellular protein transport, vesicle-mediated transport and Golgi apparatus part, clathrin adaptor complex localization);>AFUB_007070 (VHS domain protein)
28.4104	28.1739	27.8263	29.3699	29.1279	29.2397	4	20.5	0.00377914	-1.10897	28.1369	29.2459	AFUA_4g07435;AFUB_064530	>AFUA_4g07435 (60S ribosomal protein L36);>AFUB_064530 (60S ribosomal protein L36)
27.6628	27.5309	28.0715	29.1416	28.9349	28.5274	15	35.3	0.0101834	-1.11289	27.7551	28.868	AFUA_4g10010;AFUB_067120	>AFUA_4g10010 (Has domain(s) with predicted protein kinase binding activity);>AFUB_067120 (Hsp90 co-chaperone Cdc37)
28.1975	28.1387	28.1703	29.2746	29.2771	29.3055	7	57.6	5.76527e-07	-1.11687	28.1688	29.2857	AFUA_2g16880;AFUB_032560	>AFUA_2g16880 (60S ribosomal protein L37a);>AFUB_032560 (60S ribosomal protein L37a)
24.4944	24.4406	NaN	25.7089	25.3314	25.7142	3	7.3	0.00656307	-1.11727	24.4675	25.5848	AFUA_8g02130;AFUB_084480	>AFUA_8g02130 (Putative beta(1-3)glucanosyltransferase, belongs to the 7-member GEL family);>AFUB_084480 (1,3-beta-glucanosyltransferase, putative)
29.2418	28.9022	28.7106	30.1087	30.0606	30.0536	10	57.5	0.00198742	-1.12279	28.9515	30.0743	AFUA_6g13550;AFUB_001190	>AFUA_6g13550 (Ribosomal protein S13p/S18e);>AFUB_001190 (ribosomal protein S13p/S18e)
24.5298	24.0747	23.7182	25.1142	25.0865	25.4976	5	30.3	0.0140171	-1.1252	24.1076	25.2328	AFUA_4g05910;AFUB_063000	>AFUA_4g05910 (Has domain(s) with predicted antioxidant activity, oxidoreductase activity and role in oxidation-reduction process);>AFUB_063000 (NADH-ubiquinone oxidoreductase 21 kDa subunit, putative)
27.5804	27.6324	27.6854	28.9466	28.6922	28.6423	9	42.7	0.000338784	-1.12765	27.6327	28.7604	AFUA_6g03810;AFUB_094490	>AFUA_6g03810 (Putative mitochondrial ATP synthase D chain;hypoxia induced protein);>AFUB_094490 (ATP synthase D chain, mitochondrial, putative)
27.2893	27.2438	27.2601	28.2979	28.3686	28.5255	11	40.9	7.84624e-05	-1.13295	27.2644	28.3973	AFUA_2g16380;AFUB_032050	>AFUA_2g16380 (Has domain(s) with predicted nucleotide binding, oxidoreductase activity);>AFUB_032050 (oxidoreductase family, NAD-binding Rossmann fold protein)
29.583	28.8249	29.5693	30.466	30.3132	30.6004	23	76	0.0126576	-1.13412	29.3257	30.4599	AFUA_5g06240;AFUB_053780;AFUA_7g01010;AFUB_087590	>AFUA_5g06240 (Putative zinc-dependent alcohol dehydrogenase;predicted gene pair with AFUA_A_7G01010 (adh1);protein induced by hydrogen peroxide;reacts with rabbit immunosera exposed to A. fumigatus conidia;calcium downregulated);>AFUB_053780 (alcohol
25.7487	26.2306	25.8549	27.5438	26.9759	26.7494	11	50.7	0.0146028	-1.145	25.9447	27.0897	AFUA_4g06960;AFUB_064030	>AFUA_4g06960 (Has domain(s) with predicted zinc ion binding activity and intracellular localization);>AFUB_064030 (UBX domain protein, putative)
26.2616	26.0403	25.871	27.1999	27.2033	27.2058	10	59.6	0.000535027	-1.14537	26.0576	27.203	AFUA_3g11510;AFUB_037660	>AFUA_3g11510 (Putative O-acetyltransferase);>AFUB_037660 (O-acetyltransferase, putative)
25.8336	24.9682	25.1967	26.9619	26.2317	26.2629	16	16.2	0.0306401	-1.15267	25.3328	26.4855	AFUB_089400;AFUA_7g03870	>AFUB_089400 (actin cortical patch assembly protein Pan1, putative);>AFUA_7g03870 (Ortholog(s) have protein binding, bridging activity and role in actin cortical patch assembly, axial cellular bud site selection, bipolar cellular bud site selection, endocy
30.7357	30.5709	30.4996	31.9794	31.704	31.5854	29	60.2	0.00105772	-1.1542	30.6021	31.7563	AFUA_7g01860;AFUB_088430	>AFUA_7g01860 (Putative heat shock protein;protein levels increase in response to amphotericin B;transcript induced by exposure to human airway epithelial cells;induced by gliotoxin exposure);>AFUB_088430 (heat shock protein (Sti1), putative)
25.941	25.9836	26.0603	27.3167	27.1299	27.0084	9	27.7	0.000274475	-1.15666	25.995	27.1516	AFUA_2g09830;AFUB_025670	>AFUA_2g09830 (Ortholog(s) have ARF GTPase activator activity and role in COPI coating of Golgi vesicle, ER to Golgi vesicle-mediated transport, retrograde vesicle-mediated transport, Golgi to ER);>AFUB_025670 (ARF GTPase activator (Glo3), putative)
28.7291	28.5051	28.3955	29.7833	29.7915	29.5267	11	49.6	0.00090957	-1.1573	28.5432	29.7005	AFUA_6g13250;AFUB_001520	>AFUA_6g13250 (60S ribosomal protein L31e;transcript induced by exposure to human airway epithelial cells);>AFUB_001520 (60S ribosomal protein L31e)
29.1681	28.9198	28.6189	30.2536	30.0205	29.9137	11	41.1	0.00348924	-1.16033	28.9023	30.0626	AFUA_1g05990;AFUB_006380	>AFUA_1g05990 (Ribosomal protein L16a);>AFUB_006380 (ribosomal protein L16a)
22.616	22.7581	22.3366	NaN	23.791	23.6702	3	11.2	0.00601591	-1.16039	22.5702	23.7306	AFUA_4g03645;AFUB_099380	>AFUA_4g03645 (Ortholog(s) have role in mitochondrial respiratory chain complex III assembly and mitochondrial matrix localization);>AFUB_099380 (mitochondrial complex I protein Fmp36, putative)
24.9939	25.4826	24.5605	26.0782	26.4079	26.0561	12	41.5	0.015679	-1.16839	25.0123	26.1807	AFUA_3g06560;AFUB_042490	>AFUA_3g06560 (Ortholog(s) have role in protein lipoylation and mitochondrion localization);>AFUB_042490 (lipoic acid synthetase precursor)
23.8984	23.4292	23.3713	24.8139	24.7515	24.6415	3	29.5	0.00257035	-1.16934	23.5663	24.7356	AFUA_1g05450;AFUB_005800	>AFUA_1g05450 (Parvulin-like peptidyl-prolyl cis-trans isomerase);>AFUB_005800 (peptidyl-prolyl cis-trans isomerase)
29.7901	29.5729	29.4102	30.645	30.9316	30.716	18	82.4	0.0011025	-1.17312	29.5911	30.7642	AFUA_1g15140;AFUB_014690	>AFUA_1g15140 (Putative mitochondrial phosphate carrier protein;predicted gene pair with AFUA_A_1G02730);>AFUB_014690 (mitochondrial phosphate carrier protein (Mir1), putative)
26.8474	26.4861	26.1445	27.6211	27.6959	27.6931	10	49.9	0.00450783	-1.17732	26.4927	27.67	AFUA_3g09990;AFUB_039180	>AFUA_3g09990 (Protein of unknown function identified by mass spectrometry;calcium downregulated);>AFUB_039180 (conserved hypothetical protein)
27.9119	28.0172	27.7941	29.1718	29.0046	29.0808	11	46.5	0.000127103	-1.17796	27.9078	29.0857	AFUA_1g11540;AFUB_010980	>AFUA_1g11540 (Ortholog of A. niger CBS 513.88 : An08g03660, A. oryzae RIB40 : AO090038000270, A. niger ATCC 1015 : 47594-mRNA, Aspergillus carbonarius ITEM 5010 : Acar5010_503181 and N. fischeri NRRL 181 : NFIA_014020);>AFUB_010980 (CORD and CS domain pro
29.9498	29.7416	29.6754	30.9145	31.016	30.9831	16	57.3	0.000176841	-1.18228	29.7889	30.9712	AFUA_4g11330;AFUB_068360	>AFUA_4g11330 (Ortholog(s) have ATPase activator activity, chaperone binding activity, role in protein folding, response to stress and cytoplasm localization);>AFUB_068360 (Aha1 domain family)
24.7833	24.5876	24.9712	25.9087	25.9327	26.0509	3	11.1	0.000577034	-1.18338	24.7807	25.9641	AFUA_7g05420;AFUB_091000	>AFUA_7g05420 (Ortholog of A. nidulans FGSC A4 : AN11898, A. niger ATCC 1015 : 209812-mRNA, Aspergillus terreus NIH2624 : ATET_06393 and Aspergillus carbonarius ITEM 5010 : Acar5010_212092);>AFUB_091000 (mitochondrial intermembrane space protein Mia40)
27.0123	27.2349	27.9316	28.6039	28.3887	28.7391	15	65.1	0.0159516	-1.18429	27.393	28.5772	AFUB_036560;AFUA_3g12620	>AFUB_036560 (acyl-CoA:6-aminopenicillanic-acid- acyltransferase, putative);>AFUA_3g12620 (Ortholog(s) have role in penicillin biosynthetic process)
28.9314	28.6097	28.5748	29.9231	29.8166	29.9324	19	50.6	0.000578229	-1.18537	28.7053	29.8907	AFUA_2g16400;AFUB_032070	>AFUA_2g16400 (Translation initiation factor 4B);>AFUB_032070 (translation initiation factor 4B)
26.3821	26.0304	26.0349	27.1725	27.4573	27.3862	14	61.1	0.00118922	-1.18956	26.1491	27.3387	AFUA_2g00970;AFUB_018060	>AFUA_2g00970 (Putative zinc-containing alcohol dehydrogenase;transcript induced by exposure to human airway epithelial cells);>AFUB_018060 (alcohol dehydrogenase, zinc-containing)
26.604	27.1991	26.2007	27.8075	27.9807	27.8011	7	40.3	0.0156153	-1.19513	26.6679	27.8631	AFUA_5g10560;AFUB_058180	>AFUA_5g10560 (Cytochrome c oxidase subunit V);>AFUB_058180 (cytochrome c oxidase subunit V)
25.9841	25.3429	25.7289	26.9594	26.7253	26.9638	5	35.1	0.00408205	-1.19755	25.6853	26.8828	AFUA_6g10450;AFUB_076500	>AFUA_6g10450 (Protein of unknown function);>AFUB_076500 (conserved hypothetical protein)
29.0138	28.7952	28.5188	30.0466	30.0914	29.8128	12	25.9	0.00195064	-1.20768	28.7759	29.9836	AFUA_6g11260;AFUB_077280	>AFUA_6g11260 (Ribosomal protein L26;transcript induced by exposure to human airway epithelial cells);>AFUB_077280 (ribosomal protein L26)
27.3928	27.5813	27.4072	28.7456	28.6026	28.6606	10	30.3	7.96562e-05	-1.20916	27.4605	28.6696	AFUA_5g06040;AFUB_053580	>AFUA_5g06040 (Has domain(s) with predicted damaged DNA binding activity, role in nucleotide-excision repair, proteasomal ubiquitin-dependent protein catabolic process and nucleus localization);>AFUB_053580 (UV excision repair protein (RadW), putative)
24.6155	24.0241	23.8768	25.9247	24.7654	25.4584	4	31.3	0.0404914	-1.21069	24.1722	25.3828	AFUB_007760;AFUA_1g07430	>AFUB_007760 (conserved hypothetical protein);>AFUA_1g07430 (Ortholog of A. nidulans FGSC A4 : AN5128, A. niger CBS 513.88 : An07g09970, A. oryzae RIB40 : AO090012000994, A. niger ATCC 1015 : 39592-mRNA and Aspergillus terreus NIH2624 : ATET_10177)
33.346	32.8777	32.8033	34.2436	34.2155	34.2415	39	66.8	0.00197346	-1.22455	33.009	34.2335	AFUA_2g11850;AFUB_027590	>AFUA_2g11850 (Allergenic ribosomal L3 protein;allergen Asp f 23;transcript induced in response to dibutyryl cyclic AMP);>AFUB_027590 (60S ribosomal protein L3)
28.5443	28.3124	27.9228	29.7273	29.4453	29.2937	9	24.1	0.00515317	-1.22896	28.2598	29.4888	AFUA_1g10510;AFUB_009940	>AFUA_1g10510 (60S ribosomal protein L35);>AFUB_009940 (60S ribosomal protein L35)
26.3479	25.3248	24.9816	26.7646	26.9791	26.6005	8	28.2	0.0443095	-1.22994	25.5514	26.7814	AFUB_089010;AFUA_7g02470	>AFUB_089010 (mRNA processing protein (Mss51), putative);>AFUA_7g02470 (Ortholog(s) have translation regulator activity, role in mitochondrial respiratory chain complex IV biogenesis, positive regulation of mitochondrial translation and extrinsic to mitoch
25.2572	25.1509	25.0096	26.352	26.4268	26.3378	5	19.7	8.82937e-05	-1.23293	25.1393	26.3722	AFUA_6g11130;AFUB_077150	>AFUA_6g11130 (Has domain(s) with predicted nucleic acid binding activity);>AFUB_077150 (possible replication factor-a protein)
29.8326	29.6846	29.3935	30.9413	30.8841	30.7942	12	39.7	0.000810169	-1.23629	29.6369	30.8732	AFUA_4g10800;AFUB_067880	>AFUA_4g10800 (40S ribosomal protein S6);>AFUB_067880 (40S ribosomal protein S6)
26.0661	25.7055	25.5795	27.1198	27.2191	26.7369	4	37.5	0.00389156	-1.24154	25.7837	27.0253	AFUB_005190;AFUA_1g04850	>AFUB_005190 (dynein light chain type 1, putative);>AFUA_1g04850 (Ortholog(s) have role in actin filament-based process, conidium formation, nuclear migration along microtubule, nuclear pore complex assembly, sexual sporulation resulting in formation of a
29.5783	29.2867	29.3428	30.7949	30.4684	30.6837	11	64	0.000681582	-1.24638	29.4026	30.649	AFUA_5g12180;AFUB_059770	>AFUA_5g12180 (Ortholog(s) have Ran GTPase binding activity, role in G1/S transition of mitotic cell cycle, RNA export from nucleus, protein import into nucleus, ubiquitin-dependent protein catabolic process and cytoplasm, nucleus localization);>AFUB_05977
27.6428	27.4278	27.4413	28.6536	28.8554	28.7521	10	83.1	0.000160839	-1.24973	27.504	28.7537	AFUA_2g15510;AFUB_031160	>AFUA_2g15510 (Ortholog of A. nidulans FGSC A4 : AN10965, A. niger CBS 513.88 : An15g05690, A. niger ATCC 1015 : 48803-mRNA, N. fischeri NRRL 181 : NFIA_090740 and Aspergillus flavus NRRL 3357 : AFL2T_03200)
26.2092	26.6491	25.777	27.1591	27.644	27.6342	7	19.6	0.013175	-1.26733	26.2118	27.4791	AFUA_4g11550;AFUB_068580	>AFUA_4g11550 (Ortholog of A. nidulans FGSC A4 : AN5580, A. niger CBS 513.88 : An04g04940, A. niger ATCC 1015 : 55036-mRNA and Aspergillus terreus NIH2624 : ATET_03924);>AFUB_068580 (conserved hypothetical protein)
25.6109	25.3186	24.8096	26.7581	26.3303	26.4538	5	60.7	0.00891244	-1.26773	25.2463	26.5141	AFUA_2g07720;AFUB_023760	>AFUA_2g07720 (Has domain(s) with predicted heme binding activity);>AFUB_023760 (cytochrome b5, putative)
30.9268	30.5213	30.4037	31.9742	31.8796	31.8179	18	61.6	0.00151294	-1.27328	30.6173	31.8905	AFUA_6g06750;AFUB_072680	>AFUA_6g06750 (14-3-3 family protein;predicted gene pair with AFUA_A_2G03290 (artA));>AFUB_072680 (14-3-3 family protein)
30.6263	30.3457	30.7979	31.8462	31.8555	31.8973	37	61.3	0.000653752	-1.27637	30.59	31.8663	AFUA_4g13700;AFUB_070610	>AFUA_4g13700 (Has domain(s) with predicted ATP binding, threonine-tRNA ligase activity, role in threonyl-tRNA aminoacylation and cytoplasm localization);>AFUB_070610 (threonyl-tRNA synthetase, putative)
29.321	28.7251	28.9395	30.3735	30.2654	30.1763	10	51.7	0.00223703	-1.27654	28.9952	30.2717	AFUA_1g09440;AFUB_008890	>AFUA_1g09440 (40S ribosomal protein S23);>AFUB_008890 (ribosomal protein S23 (S12))
24.2397	23.9665	23.9336	25.4681	25.314	25.1926	3	29.2	0.000524385	-1.27829	24.0466	25.3249	AFUA_1g05160;AFUB_005520	>AFUA_1g05160 (Ortholog(s) have DNA-directed RNA polymerase activity, RNA-directed RNA polymerase activity and role in tRNA transcription from RNA polymerase III promoter, transcription from RNA polymerase II promoter);>AFUB_005520 (DNA-directed RNA polyme
31.1987	31.1469	30.7878	32.3212	32.2944	32.3859	33	62.5	0.000615818	-1.28933	31.0445	32.3338	AFUA_6g08750;AFUB_074710	>AFUA_6g08750 (Has domain(s) with predicted 1-pyrroline-5-carboxylate dehydrogenase activity, oxidoreductase activity, acting on the aldehyde or oxo group of donors, NAD or NADP as acceptor activity);>AFUB_074710 (delta-1-pyrroline-5-carboxylate dehydrogen
27.1228	27.0377	27.2644	28.5222	28.2233	28.5498	14	42.2	0.000477284	-1.29015	27.1416	28.4318	AFUA_1g07520;AFUB_007840	>AFUA_1g07520 (Has domain(s) with predicted nucleotide binding, oxidoreductase activity);>AFUB_007840 (dimeric dihydrodiol dehydrogenase, putative)
29.5472	29.5099	29.2694	30.8151	30.6611	30.7331	16	79.2	0.000188109	-1.29425	29.4422	30.7364	AFUA_5g11380;AFUB_058950	>AFUA_5g11380 (Putative Rho-GDP dissociation inhibitor;transcript and protein levels increased in response to amphotericin B);>AFUB_058950 (rho-gdp dissociation inhibitor)
23.6978	23.1961	23.3994	NaN	24.8129	24.6379	5	35.4	0.00739239	-1.29431	23.4311	24.7254	AFUA_3g14260;AFUB_034970	>AFUA_3g14260 (Ortholog of A. niger CBS 513.88 : An09g04240, A. oryzae RIB40 : AO090012000670, A. niger ATCC 1015 : 143379-mRNA and Aspergillus carbonarius ITEM 5010 : Acar5010_407024);>AFUB_034970 (mismatched base pair and cruciform DNA recognition protei
30.3659	30.4309	30.0308	31.5619	31.7942	31.4155	6	23	0.00137227	-1.31467	30.2759	31.5905	AFUA_2g13110;AFUB_028740	>AFUA_2g13110 (Cytochrome c;transcript derepressed during iron starvation in hapX mutant;SrbA-regulated during hypoxia;loss of cycA results in increased levels of AoxA activity, delayed germination and reduced growth in normoxia and hypoxia);>AFUB_02874
24.6183	24.6692	24.1264	25.9989	25.2891	26.0751	7	37.4	0.0123893	-1.31636	24.4713	25.7877	AFUA_5g08235;AFUB_055780	>AFUA_5g08235 (Has domain(s) with predicted hydrolase activity);>AFUB_055780 (hypothetical protein)
24.9301	24.6138	24.4254	25.7598	25.8473	26.321	12	12.7	0.00444128	-1.3196	24.6564	25.976	AFUA_2g05520;AFUB_022540	>AFUA_2g05520 (Ortholog of A. nidulans FGSC A4 : AN7496, A. niger CBS 513.88 : An02g13860, A. oryzae RIB40 : AO090001000663, A. niger ATCC 1015 : 207456-mRNA and Aspergillus terreus NIH2624 : ATET_06739);>AFUB_022540 (conserved hypothetical protein)
NaN	24.8383	25.5728	26.5361	26.5916	26.4542	12	24.7	0.0177538	-1.32178	25.2055	26.5273	AFUA_4g04640;AFUB_098360	>AFUA_4g04640 (Has domain(s) with predicted role in ubiquitin-dependent protein catabolic process);>AFUB_098360 (ubiquitin fusion degradation protein (Ufd1), putative)
28.7009	28.1395	28.5017	29.8751	29.8573	29.5871	20	76.7	0.00217166	-1.32581	28.4474	29.7732	AFUB_049990;AFUA_2g04320;AFUB_021380	>AFUB_049990 (NADH-dependent flavin oxidoreductase, putative)
28.6747	28.7946	27.9209	29.6517	30.089	29.6385	4	31.7	0.012886	-1.3297	28.4634	29.7931	AFUB_042590;AFUA_3g06460	>AFUB_042590 (conserved hypothetical protein);>AFUA_3g06460 (Protein of unknown function;hypoxia induced protein)
27.1166	26.8927	26.9268	28.2031	28.3601	28.3633	6	42.6	0.000108996	-1.33011	26.9787	28.3088	AFUA_6g10300;AFUB_076350	>AFUA_6g10300 (Allergen Asp f 28;putative thioredoxin);>AFUB_076350 (thioredoxin, putative)
24.0132	24.2742	23.8795	25.3879	25.1931	25.5889	6	41.7	0.00120593	-1.33431	24.0556	25.3899	AFUA_6g08070;AFUB_074060	>AFUA_6g08070 (Ortholog(s) have role in RNA metabolic process and cytoplasmic stress granule, nucleus, ribosome localization);>AFUB_074060 (conserved hypothetical protein)
27.4454	28.1343	27.5625	29.0262	28.9743	29.1858	17	63.4	0.00372321	-1.34807	27.7141	29.0621	AFUA_2g10240;AFUB_026040	>AFUA_2g10240 (Has domain(s) with predicted nucleotide binding, oxidoreductase activity and role in oxidation-reduction process);>AFUB_026040 (NAD binding Rossmann fold oxidoreductase, putative)
25.6817	25.3328	25.651	27.0413	26.9476	26.736	18	17.1	0.000705609	-1.35314	25.5552	26.9083	AFUA_2g13290;AFUB_028930	>AFUA_2g13290 (GYF domain protein);>AFUB_028930 (hypothetical protein)
27.7599	27.6546	27.8189	29.0155	29.1603	29.1396	9	46.8	3.2658e-05	-1.36068	27.7445	29.1051	AFUA_2g04240;AFUB_021310	>AFUA_2g04240 (maleylacetoacetate isomerase involved in L-tyrosine degradation);>AFUB_021310 (maleylacetoacetate isomerase MaiA)
23.9362	23.9565	23.9047	25.9804	24.9388	24.964	7	29.9	0.0165998	-1.3619	23.9325	25.2944	AFUA_2g02750;AFUB_019850	>AFUA_2g02750 (Ortholog(s) have protein-lysine N-methyltransferase activity, role in peptidyl-lysine dimethylation, vesicle-mediated transport and cytoplasm localization);>AFUB_019850 (S-adenosylmethionine-dependent methyltransferase, putative)
27.33	27.3831	27.1488	28.7645	28.7243	28.4705	9	38.5	0.000299648	-1.3658	27.2873	28.6531	AFUA_3g00180;AFUB_048250	>AFUA_3g00180 (Has domain(s) with predicted nucleotide binding, oxidoreductase activity and role in oxidation-reduction process);>AFUB_048250 (short chain dehydrogenase (AtsC), putative)
26.7864	26.4482	25.7144	27.7393	27.6348	27.6731	7	31.3	0.0126692	-1.36607	26.3164	27.6824	AFUA_2g15180;AFUB_030850	>AFUA_2g15180 (Has domain(s) with predicted electron carrier activity, protein disulfide oxidoreductase activity and role in cell redox homeostasis);>AFUB_030850 (conserved hypothetical protein)
29.1363	29.0797	28.975	30.4446	30.3255	30.5258	7	29.4	5.2926e-05	-1.36831	29.0637	30.432	AFUA_6g02440;AFUB_095900	>AFUA_6g02440 (60s ribosomal protein L24;ortholog of S. cerevisiae RPL24A and RPL24B;transcript induced by exposure to human airway epithelial cells);>AFUB_095900 (60S ribosomal protein L24a)
29.4385	29.0637	29.0782	30.7042	30.4621	30.5314	16	70.4	0.000643723	-1.37243	29.1935	30.5659	AFUB_052260	>AFUB_052260 (WW domain protein)
22.7421	22.7286	22.2918	23.6855	24.6747	23.5235	2	26.6	0.0241981	-1.37375	22.5875	23.9612	AFUA_6g02960;AFUB_095340	>AFUA_6g02960 (Ortholog of A. nidulans FGSC A4 : AN8763, A. niger CBS 513.88 : An12g07520, A. niger ATCC 1015 : 201966-mRNA, N. fischeri NRRL 181 : NFIA_049290 and A. clavatus NRRL 1 : ACLA_097460);>AFUB_095340 (NADH-ubiquinone oxidoreductase 105 kDa subun
29.8035	29.7876	28.9894	31.0409	30.8067	30.8809	16	64.6	0.00758318	-1.38264	29.5268	30.9095	AFUA_4g08240;AFUB_065340	>AFUA_4g08240 (Putative zinc-containing alcohol dehydrogenase;conidia-enriched protein;transcript up-regulated in conidia exposed to neutrophils);>AFUB_065340 (zinc-containing alcohol dehydrogenase, putative)
31.9354	31.7261	31.3678	33.1837	33.0464	32.9689	25	79.7	0.00142862	-1.38987	31.6764	33.0663	AFUA_2g03290;AFUB_020360	>AFUA_2g03290 (14-3-3 family protein;predicted gene pair with AFUA_A_6G06750;conidia-enriched protein;protein induced by hydrogen peroxide;reacts with rabbit immunosera exposed to A. fumigatus conidia;hypoxia repressed protein);>AFUB_020360 (14-3-3 fa
27.6136	27.4902	27.4296	28.8928	28.9548	28.8791	21	24.4	1.8757e-05	-1.39776	27.5112	28.9089	AFUA_2g10320;AFUB_026130	>AFUA_2g10320 (Ortholog of A. nidulans FGSC A4 : AN5981, A. niger CBS 513.88 : An16g04670, A. oryzae RIB40 : AO090011000606, A. niger ATCC 1015 : 56414-mRNA and Aspergillus terreus NIH2624 : ATET_04470);>AFUB_026130 (SH3 domain protein)
28.3809	28.1064	28.1568	29.8695	29.4841	29.5613	11	57	0.000600713	-1.42358	28.2147	29.6383	AFUA_6g04430;AFUB_093860	>AFUA_6g04430 (Ortholog(s) have oxidoreductase activity, acting on single donors with incorporation of molecular oxygen, incorporation of two atoms of oxygen activity and role in L-methionine salvage from methylthioadenosine);>AFUB_093860 (ARD/ARD family
29.7186	29.6085	29.1019	31.1436	30.8853	30.7071	14	83.1	0.00326598	-1.43569	29.4763	30.912	AFUA_7g04210;AFUB_089750	>AFUA_7g04210 (Putative tropomyosin 1;protein induced by hydrogen peroxide;reacts with rabbit immunosera exposed to A. fumigatus conidia);>AFUB_089750 (tropomyosin, putative)
27.1224	27.01	26.8025	28.2447	28.4782	28.5863	5	82.7	0.000449013	-1.45806	26.9783	28.4364	AFUA_1g09890;AFUB_009330	>AFUA_1g09890 (Protein with Yap1-dependent induction in response to hydrogen peroxide;calcium downregulated);>AFUB_009330 (conserved hypothetical protein)
29.908	29.9034	29.752	31.3321	31.2111	31.4389	67	71	6.03799e-05	-1.47292	29.8545	31.3274	AFUA_6g14330;AFUB_000420	>AFUA_6g14330 (Has domain(s) with predicted hydrolase activity);>AFUB_000420 (5-oxo-L-prolinase, putative)
NaN	25.6424	24.6852	26.6705	26.4506	26.8271	9	37	0.0304705	-1.48559	25.1638	26.6494	AFUB_086090;AFUA_8g00480	>AFUB_086090 (phytanoyl-CoA dioxygenase family protein);>AFUA_8g00480 (Ortholog of A. nidulans FGSC A4 : AN6818, A. oryzae RIB40 : AO090010000026, N. fischeri NRRL 181 : NFIA_093990, Aspergillus flavus NRRL 3357 : AFL2T_11293 and A. fumigatus A1163 : AFUB_
24.5759	24.3593	23.5888	25.6501	25.8092	25.5335	4	33.3	0.00861735	-1.48961	24.1746	25.6643	AFUA_6g12720;AFUB_078720	>AFUA_6g12720 (40S ribosomal protein S29);>AFUB_078720 (40S ribosomal protein S29, putative)
27.5344	27.1308	27.1638	28.8	28.9214	28.6608	21	35.9	0.000532577	-1.51772	27.2764	28.7941	AFUA_3g10610;AFUB_038550	>AFUA_3g10610 (Ortholog of A. nidulans FGSC A4 : AN4929, A. niger CBS 513.88 : An02g06220, A. oryzae RIB40 : AO090003000605, A. niger ATCC 1015 : 52257-mRNA and Aspergillus terreus NIH2624 : ATET_04590);>AFUB_038550 (conserved hypothetical protein)
22.8117	22.423	22.4836	23.9267	24.5406	23.8286	3	42.7	0.00383194	-1.52589	22.5728	24.0986	AFUA_1g04890;AFUB_005250	>AFUA_1g04890 (Ortholog of A. nidulans FGSC A4 : AN0417/sec61, A. niger CBS 513.88 : An01g03820, A. oryzae RIB40 : AO090003000853, A. niger ATCC 1015 : 128153-mRNA and Aspergillus terreus NIH2624 : ATET_02630);>AFUB_005250 (translocon protein Sec61beta, pu
NaN	27.7962	27.6831	29.1499	29.1624	29.5166	8	60.1	0.00243191	-1.53665	27.7397	29.2763	AFUA_8g00390;AFUB_086180	>AFUA_8g00390 (Has domain(s) with predicted O-methyltransferase activity);>AFUB_086180 (O-methyltransferase, putative)
27.8558	27.7212	27.8097	29.3116	29.2793	29.4168	18	50.7	1.14019e-05	-1.54032	27.7956	29.3359	AFUA_4g03650;AFUB_099370	>AFUA_4g03650 (Ribosome associated DnaJ chaperone Zuotin);>AFUB_099370 (ribosome associated DnaJ chaperone Zuotin, putative)
NaN	24.8394	25.2065	26.1624	26.726	26.8064	10	37.2	0.0136429	-1.54197	25.0229	26.5649	AFUA_3g08960;AFUB_040150	>AFUA_3g08960 (Has domain(s) with predicted epoxide hydrolase activity, role in response to toxin and membrane localization);>AFUB_040150 (epoxide hydrolase, putative)
27.0856	26.947	26.1226	28.0405	28.6351	28.1659	5	23.4	0.011227	-1.56209	26.7184	28.2805	AFUA_3g06760;AFUB_042280	>AFUA_3g06760 (Ribosomal protein L37);>AFUB_042280 (60S ribosomal protein L37)
27.9444	27.3384	27.4245	29.2259	29.1229	29.1575	5	37.8	0.00112683	-1.59969	27.5691	29.1688	AFUA_1g06770;AFUB_007150	>AFUA_1g06770 (40S ribosomal protein S26);>AFUB_007150 (40S ribosomal protein S26)
30.0157	29.9194	29.5461	31.4265	31.5089	31.48	28	77.7	0.00034654	-1.64474	29.8271	31.4718	AFUA_2g04200;AFUB_021270	>AFUA_2g04200 (4-hydroxyphenylpyruvate dioxygenase involved in the L-tyrosine degradation pathway;induced by L-tyrosine);>AFUB_021270 (4-hydroxyphenylpyruvate dioxygenase, putative)
24.9818	24.8588	24.5473	26.5371	26.5578	26.2286	4	29.6	0.000602247	-1.6452	24.796	26.4412	AFUA_5g01960;AFUB_050480	>AFUA_5g01960 (Ortholog(s) have role in phosphate ion transport and membrane, mitochondrion localization);>AFUB_050480 (phosphate transporter (Pho88), putative)
30.0087	29.9602	29.6408	31.5279	31.7729	31.3834	24	68.1	0.000475037	-1.69155	29.8699	31.5614	AFUA_6g12250;AFUB_078260;AFUA_1g04120;AFUB_004480	>AFUA_6g12250 (Has domain(s) with predicted CoA-transferase activity and role in ketone body catabolic process);>AFUB_078260 (succinyl-CoA:3-ketoacid-coenzyme A transferase (ScoT), putative)
26.7274	26.8464	26.3405	28.3562	28.3393	28.2968	15	76	0.000386615	-1.69265	26.6381	28.3308	AFUB_060510;AFUA_5g12840	>AFUB_060510 (hydroxyacylglutathione hydrolase, putative);>AFUA_5g12840 (Putative hydroxyacylglutathione hydrolase;conidia-enriched protein;transcript up-regulated in conidia exposed to neutrophils)
31.434	31.5514	31.2247	33.054	33.1665	33.0767	24	86	7.53591e-05	-1.69569	31.4034	33.0991	AFUA_2g04220;AFUB_021290	>AFUA_2g04220 (Homogentisate 1,2-dioxygenase involved in L-tyrosine degradation;induced by L-tyrosine;mutants produce less pyomelanin when grown on tyrosine as the sole carbon source;transcript induced by exposure to human airway epithelial cells);>AFUB
22.8535	22.5892	22.3993	24.8611	24.102	23.9901	2	17.8	0.00495743	-1.7037	22.614	24.3177	AFUA_2g05510;AFUB_022530	>AFUA_2g05510 (Ortholog(s) have hydrogen ion transporting ATP synthase activity, rotational mechanism, proton-transporting ATPase activity, rotational mechanism activity and role in ATP synthesis coupled proton transport);>AFUB_022530 (mitochondrial F1F0 A
27.9911	26.872	26.9817	29.0771	29.2426	28.6703	5	36	0.0121982	-1.71507	27.2816	28.9967	AFUA_1g11120;AFUB_010550	>AFUA_1g11120 (Has domain(s) with predicted cytoplasm, nucleus localization);>AFUB_010550 (conserved hypothetical protein)
26.5163	27.1302	26.3288	28.2856	28.6153	28.2565	11	38.3	0.00297997	-1.72739	26.6584	28.3858	AFUA_5g03540;AFUB_052060	>AFUA_5g03540 (Ortholog(s) have flavin-linked sulfhydryl oxidase activity and role in oxidation-reduction process);>AFUB_052060 (thioredoxin reductase, putative)
23.1715	23.611	22.9347	24.5368	25.3188	25.0752	2	29.6	0.0046515	-1.7379	23.239	24.9769	AFUA_2g09310;AFUB_025170	>AFUA_2g09310 (Has domain(s) with predicted hydrogen ion transporting ATP synthase activity, rotational mechanism, proton-transporting ATPase activity, rotational mechanism activity and role in ATP synthesis coupled proton transport);>AFUB_025170 (Mitochon
26.8942	27.216	25.9061	28.6066	28.5288	28.2455	14	59.6	0.0119603	-1.78817	26.6721	28.4603	AFUA_3g00330;AFUB_048120	>AFUA_3g00330 (Has domain(s) with predicted NAD binding, oxidoreductase activity, acting on the aldehyde or oxo group of donors, NAD or NADP as acceptor activity and role in cellular amino acid metabolic process, oxidation-reduction process);>AFUB_048120 (
26.9699	26.7899	27.4572	28.7932	28.9186	28.9339	11	44.4	0.000895948	-1.80958	27.0723	28.8819	AFUA_5g08810;AFUB_056340	>AFUA_5g08810 (Has domain(s) with predicted catalytic activity);>AFUB_056340 (epoxide hydrolase, putative)
29.7148	30.1055	29.686	31.7262	31.6678	31.5834	29	86.1	0.000208971	-1.82371	29.8354	31.6591	AFUA_2g04060;AFUB_021130	>AFUA_2g04060 (Putative NADH:flavin oxidoreductase);>AFUB_021130 (NADH:flavin oxidoreductase/NADH oxidase family protein)
28.2474	28.1429	28.079	30.1147	29.976	29.9286	26	78.8	1.54918e-05	-1.84998	28.1564	30.0064	AFUA_7g06050;AFUB_091630	>AFUA_7g06050 (Ortholog(s) have SNARE binding, ubiquitin binding activity, role in protein secretion, ubiquitin-dependent protein catabolic process, vesicle-mediated transport and plasma membrane localization);>AFUB_091630 (DNA damage-inducible v-SNARE bin
30.8963	31.1001	30.8965	32.7794	32.9593	32.8888	33	91.7	2.39233e-05	-1.91154	30.9643	32.8758	AFUA_7g06420;AFUB_091980	>AFUA_7g06420 (Ortholog(s) have intracellular localization);>AFUB_091980 (NADH-dependent flavin oxidoreductase, putative)
23.4461	24.1158	23.3028	25.245	25.8502	25.6918	4	36.4	0.00308893	-1.97408	23.6216	25.5957	AFUA_5g02080;AFUB_050610	>AFUA_5g02080 (NADH-ubiquinone oxidoreductase with a role in oxidative phosphorylation;induced by exposure to artemisinin);>AFUB_050610 (NADH-ubiquinone oxidoreductase)
29.4935	29.3376	27.7519	31.0431	31.2034	30.4539	9	77.8	0.0274913	-2.03913	28.861	30.9001	AFUA_5g09240;AFUB_056780	>AFUA_5g09240 (Cu/Zn superoxide dismutase;recognized by sera from aspergillosis patients;highly expressed in conidia;transcript induced by copper starvation, menadione, gliotoxin and growth at high temperature;protein induced by hydrogen peroxide);>AFU
25.3213	26.6697	26.9681	28.274	28.4437	28.5289	29	50.4	0.0149386	-2.09585	26.3197	28.4155	AFUA_8g00440;AFUB_086130	>AFUA_8g00440 (Putative steroid monooxygenase;hypoxia induced protein);>AFUB_086130 (steroid monooxygenase, putative)
24.3081	23.9954	23.93	26.1392	26.0659	26.4578	4	14.2	0.000215323	-2.14313	24.0778	26.221	AFUA_5g11780;AFUB_059340	>AFUA_5g11780 (Ortholog(s) have role in TOR signaling cascade, positive regulation of transcription from RNA polymerase I promoter and peripheral to membrane of membrane fraction, soluble fraction localization);>AFUB_059340 (TOR signalling pathway regulato
22.8699	23.512	23.1803	25.2396	25.5112	25.3252	3	21.6	0.000424461	-2.17124	23.1874	25.3586	AFUA_1g07630;AFUB_007960	>AFUA_1g07630 (Has domain(s) with predicted nucleic acid binding, zinc ion binding activity);>AFUB_007960 (zinc knuckle domain protein (Byr3), putative)
29.2659	28.3899	28.2289	30.6803	30.7213	31.0562	8	81.6	0.00309966	-2.19099	28.6283	30.8192	AFUA_2g15290;AFUB_030960	>AFUA_2g15290 (Conidia-enriched protein of unknown function;transcript downregulated in response to voriconazole;hypoxia repressed protein);>AFUB_030960 (DUF636 domain protein)
24.2052	24.1681	24.8119	26.551	26.551	26.7335	7	67.8	0.000520955	-2.21679	24.395	26.6118	AFUA_3g01340;AFUB_047040	>AFUA_3g01340 (Has domain(s) with predicted carbon-sulfur lyase activity and role in metabolic process);>AFUB_047040 (DUF636 domain protein)
28.366	29.1964	28.7829	30.9081	30.9885	31.27	16	67.5	0.000993591	-2.27378	28.7817	31.0555	AFUA_8g00550;AFUB_086020	>AFUA_8g00550 (Putative methyl transferase;member of the pseurotin A gene cluster;conidia-enriched protein;hypoxia induced protein);>AFUB_086020 (methyltransferase SirN-like, putative)
23.21	23.0203	21.9113	25.4575	25.0918	24.8718	3	24.3	0.00525806	-2.42652	22.7139	25.1404	AFUB_042870;AFUA_3g06190	>AFUB_042870 (cytochrome c oxidase subunit VIa, putative);>AFUA_3g06190 (Cytochrome c oxidase subunit Via;hypoxia induced protein)
26.8529	27.3626	27.5549	29.7454	29.6789	29.6566	9	60.6	0.00032186	-2.43678	27.2568	29.6936	AFUA_3g00960;AFUB_047440	>AFUA_3g00960 (Ortholog of A. nidulans FGSC A4 : AN6423, A. niger CBS 513.88 : An16g08680, A. oryzae RIB40 : AO090009000250, A. niger ATCC 1015 : 194055-mRNA and Aspergillus carbonarius ITEM 5010 : Acar5010_206481);>AFUB_047440 (conserved hypothetical prot
24.4216	26.0828	25.4891	27.6286	27.8589	27.9971	6	43.1	0.00740291	-2.49705	25.3311	27.8282	AFUA_8g00400;AFUB_086170	>AFUA_8g00400 (Ortholog of A. oryzae RIB40 : AO090009000561 and A. fumigatus A1163 : AFUB_086170);>AFUB_086170 (conserved hypothetical protein)
25.2666	NaN	25.3061	27.5669	27.8059	28.2278	13	49.9	0.00193587	-2.58053	25.2863	27.8669	AFUA_6g11850;AFUB_077850	>AFUA_6g11850 (Protein of unknown function;hypoxia induced protein);>AFUB_077850 (conserved hypothetical protein)
NaN	22.6603	22.9958	25.8862	NaN	25.6313	5	67.9	0.00512585	-2.9307	22.828	25.7588	AFUA_1g17250;AFUB_016640	>AFUA_1g17250 (Conidial cell wall hydrophobin involved in conidial cell wall composition;not required for normal rodlet layer;protein repressed by amphotericin B;upregulated in biofilm vs planktonic culture;repressed by exposure to artemisinin);>AFUB_0
23.8742	24.6393	24.5369	27.4192	27.4377	27.6688	10	42.2	0.000236433	-3.15845	24.3501	27.5086	AFUB_085990;AFUA_8g00580	>AFUB_085990 (translation elongation factor eEF-1, gamma subunit, putative);>AFUA_8g00580 (Putative elongation factor ElfB)
Proteins uniquely detected in ΔgliT MeOH
gliTGT_1	gliTGT_2	gliTGT_3	gliTGT	gliTMe_1	gliTMe_2	gliTMe_3	gliTMeOH	Peptides	Seq coverage [%]	Protein IDs	Fasta headers
NaN	NaN	NaN	0	23.723	23.8264	23.7881	3	4	5.2	AFUA_1g02460;AFUB_002850	>AFUA_1g02460 (Has domain(s) with predicted DNA binding, DNA-directed RNA polymerase activity, ribonucleoside binding activity and role in transcription, DNA-dependent);>AFUB_002850 (DNA-directed RNA polymerase III, beta subunit, putative)
NaN	NaN	NaN	0	24.7345	24.3429	24.1145	3	4	19.4	AFUA_1g02610;AFUB_002990	>AFUA_1g02610 (Ortholog of A. nidulans FGSC A4 : AN10052, A. niger CBS 513.88 : An01g05560, A. oryzae RIB40 : AO090005000831, N. fischeri NRRL 181 : NFIA_022010 and Aspergillus flavus NRRL 3357 : AFL2T_00812);>AFUB_002990 (rRNA processing protein, putative
NaN	NaN	NaN	0	24.7738	25.2408	24.912	3	6	36	AFUA_1g03420;AFUB_003830	>AFUA_1g03420 (Ortholog(s) have adenylate kinase activity, nucleoside triphosphate adenylate kinase activity, role in nucleotide metabolic process and mitochondrial inner membrane localization);>AFUB_003830 (adenylate kinase 2)
NaN	NaN	NaN	0	25.0483	25.2136	24.9496	3	7	34.8	AFUA_1g06250;AFUB_006630	>AFUA_1g06250 (Has domain(s) with predicted catalytic activity and role in metabolic process);>AFUB_006630 (CAIB/BAIF family enzyme)
NaN	NaN	NaN	0	25.0349	25.3237	25.0763	3	10	41.6	AFUA_1g12460;AFUB_011930	>AFUA_1g12460 (Has domain(s) with predicted nucleotide binding activity);>AFUB_011930 (oxidoreductase CipA-like, putative)
NaN	NaN	NaN	0	24.6717	24.8769	25.1641	3	3	10.3	AFUA_1g15260;AFUB_014810	>AFUA_1g15260 (Ortholog of A. nidulans FGSC A4 : AN0860, A. niger CBS 513.88 : An01g13370, A. oryzae RIB40 : AO090103000449, AO090005001207, A. niger ATCC 1015 : 205440-mRNA and Aspergillus terreus NIH2624 : ATET_00826);>AFUB_014810 (conserved hypothetical
NaN	NaN	NaN	0	26.0125	26.3536	26.0948	3	2	20	AFUA_1g15590;AFUB_015130	>AFUA_1g15590 (Putative succinate dehydrogenase membrane anchor subunit with a predicted role in the citric acid cycle;transcript up-regulated in conidia exposed to neutrophils;induced by exposure to artemisinin);>AFUB_015130 (succinate dehydrogenase sub
NaN	NaN	NaN	0	24.4255	25.146	23.952	3	2	3.4	AFUB_015400;AFUA_1g15870	>AFUB_015400 (conserved glutamic acid-rich protein);>AFUA_1g15870 (Ortholog of A. nidulans FGSC A4 : AN0923, A. niger CBS 513.88 : An01g14280, A. oryzae RIB40 : AO090005001113, A. niger ATCC 1015 : 35429-mRNA and N. fischeri NRRL 181 : NFIA_009450)
NaN	NaN	NaN	0	24.3386	23.9712	23.6612	3	2	9.8	AFUA_2g01100;AFUB_018180	>AFUA_2g01100 (Ortholog of A. nidulans FGSC A4 : AN6420, A. niger CBS 513.88 : An09g04970, A. oryzae RIB40 : AO090005001149, A. niger ATCC 1015 : 43225-mRNA and Aspergillus terreus NIH2624 : ATET_08296);>AFUB_018180 (pirin domain protein, putative)
NaN	NaN	NaN	0	23.483	23.4448	23.7545	3	2	9.6	AFUA_2g01410;AFUB_018500	>AFUA_2g01410 (Has domain(s) with predicted oxidoreductase activity and role in oxidation-reduction process);>AFUB_018500 (aldo-keto reductase, putative)
NaN	NaN	NaN	0	22.571	22.696	22.9005	3	2	9.6	AFUA_2g02500;AFUB_019600	>AFUA_2g02500 (Ortholog of N. fischeri NRRL 181 : NFIA_034900, A. clavatus NRRL 1 : ACLA_092300 and A. fumigatus A1163 : AFUB_019600);>AFUB_019600 (conserved hypothetical protein)
NaN	NaN	NaN	0	24.0541	24.2152	24.2414	3	4	53	AFUA_2g08370;AFUB_024320	>AFUA_2g08370 (Predicted glutathione S transferase);>AFUB_024320 (glutathione S-transferase, putative)
NaN	NaN	NaN	0	24.067	26.5325	26.0319	3	6	3.9	AFUA_2g10270;AFUB_026080	>AFUA_2g10270 (Ortholog(s) have role in TOR signaling cascade);>AFUB_026080 (TOR pathway phosphatidylinositol 3-kinase TorA, putative)
NaN	NaN	NaN	0	25.7946	25.104	25.96	3	4	19.5	AFUA_3g05670;AFUB_043330	>AFUA_3g05670 (Ortholog of A. nidulans FGSC A4 : AN10411, A. niger CBS 513.88 : An11g10960, A. oryzae RIB40 : AO090020000037, A. niger ATCC 1015 : 39523-mRNA and Aspergillus carbonarius ITEM 5010 : Acar5010_212200);>AFUB_043330 (conserved hypothetical prot
NaN	NaN	NaN	0	24.7265	24.4588	24.7601	3	3	18.2	AFUA_3g07360;AFUB_041720	>AFUA_3g07360 (Ortholog(s) have copper ion binding activity, role in copper ion transport, protein complex assembly and mitochondrial inner membrane localization);>AFUB_041720 (mitochondrial metallochaperone Sco1, putative)
NaN	NaN	NaN	0	23.8441	23.6406	23.8672	3	4	7.8	AFUA_3g07600;AFUB_041510	>AFUA_3g07600 (Ortholog of A. nidulans FGSC A4 : AN10607, A. oryzae RIB40 : AO090020000133, A. niger ATCC 1015 : 119798-mRNA and Aspergillus terreus NIH2624 : ATET_01712);>AFUB_041510 (conserved hypothetical protein)
NaN	NaN	NaN	0	26.3331	24.9943	25.4507	3	2	18.9	AFUA_3g08040;AFUB_041070	>AFUA_3g08040 (Has domain(s) with predicted DNA-directed RNA polymerase activity, nucleotide binding activity and role in transcription, DNA-dependent);>AFUB_041070 (polymerase (RNA) II (DNA directed) polypeptide D)
NaN	NaN	NaN	0	25.1616	25.8264	25.6563	3	5	13.9	AFUA_3g10110;AFUB_039060	>AFUA_3g10110 (Electron transfer flavoprotein-ubiquinone oxidoreductase;hypoxia repressed protein);>AFUB_039060 (electron transfer flavoprotein-ubiquinone oxidoreductase)
NaN	NaN	NaN	0	26.2272	26.0321	25.9168	3	5	6.1	AFUA_3g13300;AFUB_035900	>AFUA_3g13300 (Ortholog of N. fischeri NRRL 181 : NFIA_064050, A. clavatus NRRL 1 : ACLA_041010 and A. fumigatus A1163 : AFUB_035900);>AFUB_035900 (hypothetical protein)
NaN	NaN	NaN	0	24.6372	24.8837	25.3708	3	2	12.7	AFUA_3g13850;AFUB_035340	>AFUA_3g13850 (Ortholog of A. nidulans FGSC A4 : AN3153, A. niger CBS 513.88 : An02g09560, Aspergillus terreus NIH2624 : ATET_04044 and Aspergillus carbonarius ITEM 5010 : Acar5010_203910);>AFUB_035340 (LRP16 family protein)
NaN	NaN	NaN	0	24.3397	24.7707	25.0196	3	4	38.1	AFUA_3g14580;AFUB_034650	>AFUA_3g14580 (Has domain(s) with predicted hydrolase activity and role in dUTP metabolic process);>AFUB_034650 (dUTPase, putative)
NaN	NaN	NaN	0	23.7478	23.693	24.7731	3	6	8.1	AFUA_4g04440;AFUB_098570	>AFUA_4g04440 (Ortholog of A. nidulans FGSC A4 : AN7005, A. niger CBS 513.88 : An14g00390, A. oryzae RIB40 : AO090206000049, A. niger ATCC 1015 : 49207-mRNA and Aspergillus terreus NIH2624 : ATET_02737);>AFUB_098570 (conserved leucine-rich repeat protein)
NaN	NaN	NaN	0	25.5668	25.3928	24.6708	3	5	41.5	AFUA_4g06710;AFUB_063780	>AFUA_4g06710 (Ortholog(s) have ATPase activity);>AFUB_063780 (kinase-related protein)
NaN	NaN	NaN	0	24.1493	23.9709	23.5534	3	4	26	AFUA_4g07640;AFUB_064730	>AFUA_4g07640 (Ortholog(s) have role in regulation of sporulation resulting in formation of a cellular spore and cytoplasm localization);>AFUB_064730 (40S ribosomal protein S13)
NaN	NaN	NaN	0	23.926	23.2687	23.4551	3	3	9.1	AFUA_4g11040;AFUB_068080	>AFUA_4g11040 (Ortholog of A. nidulans FGSC A4 : AN5630, A. oryzae RIB40 : AO090003001116, Aspergillus terreus NIH2624 : ATET_03974 and Aspergillus carbonarius ITEM 5010 : Acar5010_394961);>AFUB_068080 (SET domain protein)
NaN	NaN	NaN	0	25.0014	25.3024	25.2365	3	3	8.2	AFUA_4g13490;AFUB_070410	>AFUA_4g13490 (Has domain(s) with predicted role in intracellular protein transport, vesicle-mediated transport and clathrin adaptor complex localization);>AFUB_070410 (AP-3 adaptor complex subunit mu, putative)
NaN	NaN	NaN	0	23.8248	22.5664	22.5591	3	2	6.2	AFUA_5g09670;AFUB_057220	>AFUA_5g09670 (Has domain(s) with predicted RNA binding, ribonuclease III activity and role in RNA processing);>AFUB_057220 (RNase III domain protein)
NaN	NaN	NaN	0	27.7052	26.9639	27.5712	3	6	32.8	AFUA_5g10270;AFUB_057850	>AFUA_5g10270 (Ortholog(s) have mRNA binding, unfolded protein binding activity, role in protein folding, response to stress and cytoplasm, nucleus localization);>AFUB_057850 (heat shock protein Hsp20/Hsp26, putative)
NaN	NaN	NaN	0	24.3764	23.8766	23.6159	3	3	7.5	AFUA_5g11450;AFUB_059020	>AFUA_5g11450 (Ortholog(s) have inositol tetrakisphosphate 3-kinase activity, inositol tetrakisphosphate 6-kinase activity and inositol-1,3,4,5,6-pentakisphosphate kinase activity, more);>AFUB_059020 (arginine metabolism regulation protein iii)
NaN	NaN	NaN	0	24.1546	24.0918	24.258	3	2	8.4	AFUA_6g02350;AFUB_095990	>AFUA_6g02350 (Ortholog(s) have tRNA methyltransferase activity and role in tRNA methylation, wybutosine biosynthetic process);>AFUB_095990 (DUF207 domain protein)
NaN	NaN	NaN	0	24.5008	24.2165	24.5397	3	9	22.5	AFUA_6g03770;AFUB_094530	>AFUA_6g03770 (Ortholog(s) have role in reciprocal meiotic recombination and endoplasmic reticulum localization);>AFUB_094530 (oxidoreductase (Msc7), putative)
NaN	NaN	NaN	0	25.0002	24.8139	25.9127	3	4	42	AFUA_6g04540;AFUB_093760	>AFUA_6g04540 (Calcineurin regulatory subunit;transcript induced by exposure to human airway epithelial cells);>AFUB_093760 (calcineurin regulatory subunit CalA)
NaN	NaN	NaN	0	23.3268	23.4532	23.6093	3	2	10.5	AFUA_6g05030;AFUB_093260	>AFUA_6g05030 (Polysaccharide deacetylase family protein;predicted gene pair with AFUA_A_5G09130);>AFUB_093260 (polysaccharide deacetylase family protein)
NaN	NaN	NaN	0	24.6514	24.6159	25.23	3	3	7.4	AFUA_6g07970;AFUB_073960	>AFUA_6g07970 (Has domain(s) with predicted calcium-dependent cysteine-type endopeptidase activity, role in proteolysis and intracellular localization);>AFUB_073960 (calpain-like protein)
NaN	NaN	NaN	0	23.2587	23.2454	22.9998	3	4	8.3	AFUA_6g11570;AFUB_077590	>AFUA_6g11570 (Ortholog of A. nidulans FGSC A4 : AN10520, A. niger CBS 513.88 : An13g01940, A. oryzae RIB40 : AO090023000421, A. niger ATCC 1015 : 44810-mRNA and Aspergillus terreus NIH2624 : ATET_05006);>AFUB_077590 (alpha/beta hydrolase, putative)
NaN	NaN	NaN	0	27.0661	27.7372	27.522	3	3	53	AFUA_6g14210;AFUB_000540	>AFUA_6g14210 (Ortholog(s) have ubiquitin-protein ligase activity);>AFUB_000540 (ubiquitin conjugating enzyme (UbcB), putative)
NaN	NaN	NaN	0	25.8476	25.637	25.4877	3	5	18.6	AFUA_7g05460;AFUB_091040	>AFUA_7g05460 (Has domain(s) with predicted RNA binding, structural constituent of ribosome activity, role in translation and large ribosomal subunit localization);>AFUB_091040 (conserved hypothetical protein)
NaN	NaN	NaN	0	26.0367	26.356	26.6288	3	6	11.5	AFUA_8g04060;AFUB_083500;AFUA_1g00540;AFUB_097970	>AFUA_8g04060 (Has domain(s) with predicted hydrolase activity, hydrolyzing O-glycosyl compounds activity and role in carbohydrate metabolic process);>AFUB_083500 (beta-N-acetylglucosaminidase, putative);>AFUA_1g00540 (Has domain(s) with predicted hydrolas
NaN	NaN	NaN	0	25.2815	25.3246	25.1124	3	5	35.4	AFUA_8g07050;AFUB_080750	>AFUA_8g07050 (Has domain(s) with predicted nucleotide binding activity);>AFUB_080750 (conserved hypothetical protein)
NaN	NaN	NaN	0	25.1151	24.9697	25.1068	3	3	15.9	AFUB_050880;AFUA_5g02350	>AFUB_050880 (hydrolase, carbon-nitrogen family, putative);>AFUA_5g02350 (Putative carbon-nitrogen family hydrolase;transcript up-regulated in conidia exposed to neutrophils)
NaN	NaN	NaN	0	25.4435	25.4047	25.1156	3	4	34.3	AFUB_084960	>AFUB_084960 (conserved hypothetical protein)
NaN	NaN	NaN	0	25.9168	25.198	25.3245	3	9	19.5	AFUB_092260;AFUA_7g06680	>AFUB_092260 (AAA family ATPase, putative);>AFUA_7g06680 (AAA-family ATPase)
Proteins uniquely detected in ΔgliT GT
gliTGT_1	gliTGT_2	gliTGT_3	gliTGT	gliTMe_1	gliTMe_2	gliTMe_3	gliTMeOH	Peptides	Seq coverage [%]	Protein IDs	Fasta headers
22.8155	23.4068	22.8762	3	NaN	NaN	NaN	0	4	16.9	AFUA_1g03035;AFUB_003430	>AFUA_1g03035 (Has domain(s) with predicted metal ion binding, phosphoric diester hydrolase activity);>AFUB_003430 (HD superfamily hydrolase, putative)
29.1977	29.7286	29.128	3	NaN	NaN	NaN	0	6	5.6	AFUA_4g12680;AFUB_069600	>AFUA_4g12680 (Ortholog(s) have ATPase activity, G-quadruplex DNA binding, adenylate kinase activity, double-stranded telomeric DNA binding, single-stranded telomeric DNA binding activity);>AFUB_069600 (DNA repair protein Rad50)
28.7642	28.4701	28.7549	3	NaN	NaN	NaN	0	23	76.1	AFUA_6g09680;AFUB_075730	>AFUA_6g09680 (Predicted O-methyltransferase, encoded in the putative gliotoxin biosynthetic gene cluster);>AFUB_075730 (O-methyltransferase GliM)
27.2921	27.0212	26.8409	3	NaN	NaN	NaN	0	8	20.2	AFUA_6g09730;AFUB_075780	>AFUA_6g09730 (Predicted cytochrome P450 monooxygenase, encoded in the putative gliotoxin biosynthetic gene cluster);>AFUB_075780 (cytochrome P450 oxidoreductase GliF)
24.7484	25.5258	24.378	3	NaN	NaN	NaN	0	6	8.7	AFUA_7g05340;AFUB_090920	>AFUA_7g05340 (Conserved protein, predicted adhesin;expression induced in biofilm);>AFUB_090920 (cellular morphogenesis protein (Rax2), putative)
24.5144	26.4269	26.2281	3	NaN	NaN	NaN	0	10	61.2	AFUB_075740;AFUA_6g09690	>AFUB_075740 (glutathione S-transferase GliG);>AFUA_6g09690 (Glutathione S-transferase encoded in the gliotoxin biosynthetic gene cluster;required for gliotoxin biosynthesis;increased expression in biofilm;induced by gliotoxin in some strains;not invol

## Sheet: gliTgtmA GT vs MeOH
Table S3. C. ΔgliTgtmA GT vs MeOH: Proteins significantly altered in abundance sorted by fold change
gliTgtmAGT_1	gliTgtmAGT_2	gliTgtmAGT_3	gliTgtmAMe_1	gliTgtmAMe_2	gliTgtmAMe_3	Peptides	Seq coverage [%]	t-test p value	t-test Difference	gliTgtmAGT	gliTgtmAMe	Protein IDs	Fasta headers
31.6868	30.9088	31.7519	21.875	21.9366	21.7247	23	76.1	4.19133e-06	9.60375	31.4492	21.8454	AFUA_6g09680;AFUB_075730	>AFUA_6g09680 (Predicted O-methyltransferase, encoded in the putative gliotoxin biosynthetic gene cluster);>AFUB_075730 (O-methyltransferase GliM)
31.364	30.416	32.0813	NaN	24.4651	24.6401	19	89	0.00171787	6.73451	31.2871	24.5526	AFUA_6g09720;AFUB_075770	>AFUA_6g09720 (Predicted methyltransferase, encoded in the putative gliotoxin biosynthetic gene cluster);>AFUB_075770 (methyltransferase GliN)
28.0734	28.1839	27.5729	NaN	24.5035	23.914	6	15.9	0.00144516	3.73461	27.9434	24.2088	AFUB_092380	>AFUB_092380 (glutamyl-tRNA(Gln) amidotransferase, subunit A)
28.1764	27.7119	27.2242	24.0166	23.8541	24.0722	4	16.3	0.000191709	3.72324	27.7042	23.9809	AFUA_1g06950;AFUB_007330	>AFUA_1g06950 (Has domain(s) with predicted catalytic activity and role in cellular protein modification process);>AFUB_007330 (lipoyltransferase and lipoate-protein ligase, putative)
33.9951	34.3282	34.2684	29.8092	30.2592	31.7917	34	85	0.00419006	3.57723	34.1973	30.62	AFUA_4g03930;AFUB_099090	>AFUA_4g03930 (Putative cysteine synthase B;transcript induced by exposure to human airway epithelial cells);>AFUB_099090 (cysteine synthase B, putative)
29.4273	29.4331	29.3962	26.4873	26.4117	26.2957	7	17.3	7.53812e-07	3.02066	29.4189	26.3982	AFUA_1g13570;AFUB_013060	>AFUA_1g13570 (Has domain(s) with predicted role in ribosome biogenesis and ribonucleoprotein complex localization);>AFUB_013060 (small nuclear ribonucleoprotein complex protein Nhp2, putative)
27.7562	27.6603	25.5605	24.0955	24.0698	23.9333	2	2.9	0.0146067	2.95947	26.9923	24.0329	AFUA_3g08110;AFUB_041000	>AFUA_3g08110 (Putative cell wall protein;transcript downregulated in response to amphotericin B and calcium);>AFUB_041000 (cell wall protein, putative)
27.4948	25.9984	27.5553	24.8367	23.7061	23.6539	6	13.3	0.00989309	2.95058	27.0162	24.0656	AFUA_1g09130;AFUB_008550	>AFUA_1g09130 (Protein of unknown function identified by mass spectrometry);>AFUB_008550 (conserved hypothetical protein)
31.8687	31.6343	31.5816	28.5557	29.1383	29.098	8	39.5	0.000183727	2.76423	31.6949	28.9307	AFUA_4g09580;AFUB_066690	>AFUA_4g09580 (Allergen Asp f 2;expressed in alkaline zinc-limiting conditions;shares a divergent promoter with zrfC;higher expression in biofilm vs planktonic cells;fibrinogen binding protein;signal peptide and 4 possible glycosylation sites);>AFUB_0
27.6371	27.6613	27.1024	24.379	24.8081	25.0464	17	12.8	0.000522777	2.72241	27.4669	24.7445	AFUA_1g05830;AFUB_006220	>AFUA_1g05830 (Has domain(s) with predicted ATP binding, DNA binding, helicase activity);>AFUB_006220 (TBP associated factor (Mot1), putative)
27.7818	27.3306	27.9578	24.9362	25.0241	24.9493	13	16.5	0.000134834	2.72017	27.69	24.9699	AFUB_062920;AFUA_4g05840	>AFUB_062920 (nuclear pore complex subunit Nup133, putative);>AFUA_4g05840 (Ortholog(s) have nuclear pore localization)
25.9083	26.5254	25.3356	23.0555	23.0574	23.6917	6	14.5	0.00276332	2.65491	25.9231	23.2682	AFUA_1g09320;AFUB_008740	>AFUA_1g09320 (Has domain(s) with predicted nucleus localization);>AFUB_008740 (nucleolus protein required for cell viability, putative)
27.9076	27.6563	27.3966	25.2243	25.0017	24.7901	6	14.4	0.000165433	2.64811	27.6535	25.0054	AFUA_5g02560;AFUB_051090	>AFUA_5g02560 (Ortholog(s) have protein serine/threonine phosphatase activity and role in cellular protein localization, meiotic sister chromatid cohesion, centromeric, mitotic cell cycle spindle orientation checkpoint, protein dephosphorylation);>AFUB_051
29.1501	28.8938	27.8989	26.5019	26.2782	25.4742	6	32.6	0.00651942	2.56286	28.6476	26.0848	AFUA_2g14850;AFUB_030490	>AFUA_2g14850 (Has domain(s) with predicted catalytic activity and role in metabolic process);>AFUB_030490 (enoyl-CoA hydratase/isomerase family protein)
28.1689	NaN	27.2435	25.0029	24.9678	25.5189	11	37.3	0.00871006	2.54296	27.7062	25.1632	AFUA_1g14560;AFUB_014090	>AFUA_1g14560 (Putative 1,2-alpha-mannosidase;secreted protein;fibrinogen-binding);>AFUB_014090 (mannosidase MsdS)
28.1102	27.7187	28.6485	25.7942	25.3451	25.94	13	29.5	0.00159121	2.46602	28.1591	25.6931	AFUA_6g11360;AFUB_077370	>AFUA_6g11360 (Ortholog(s) have mitochondrion localization);>AFUB_077370 (ABC transporter, putative)
27.9719	NaN	27.323	25.2488	25.3364	24.9661	5	64.5	0.0031435	2.46373	27.6475	25.1837	AFUA_4g06790;AFUB_063860	>AFUA_4g06790 (Ubiquinol-cytochrome c reductase complex 14 kDa protein with a predicted role in oxidative phosphorylation;induced by exposure to artemisinin);>AFUB_063860 (ubiquinol-cytochrome c reductase complex 14 kDa protein)
27.4171	27.3555	27.4759	25.0602	24.5688	25.2307	14	38.9	0.00025697	2.46293	27.4162	24.9532	AFUA_5g13540;AFUB_061240	>AFUA_5g13540 (Ortholog(s) have fungal-type vacuole localization);>AFUB_061240 (vacuolar armadillo repeat protein Vac8, putative)
28.841	27.8561	28.1703	26.0016	25.7033	25.8531	9	28.1	0.00129742	2.43643	28.2891	25.8527	AFUA_5g09620;AFUB_057170	>AFUA_5g09620 (Has domain(s) with predicted tRNA (adenine-N1-)-methyltransferase activity and role in tRNA methylation);>AFUB_057170 (tRNA methyltransferase subunit GCD14, putative)
28.6165	28.7848	28.4443	26.7966	25.7069	26.1315	16	49.1	0.00193194	2.40358	28.6152	26.2117	AFUA_6g13440;AFUB_001310	>AFUA_6g13440 (Has domain(s) with predicted sulfuric ester hydrolase activity and role in metabolic process);>AFUB_001310 (choline sulfatase, putative)
29.9649	30.1944	29.8358	27.9779	27.4206	27.4468	10	23.5	0.000341659	2.38321	29.9983	27.6151	AFUA_5g08830;AFUB_056360	>AFUA_5g08830 (Putative woronin body protein;hypoxia repressed protein);>AFUB_056360 (Woronin body protein HexA, putative)
25.2909	27.1008	26.2482	24.1962	23.2638	24.0459	6	6.1	0.016385	2.37802	26.2133	23.8353	AFUA_5g07970;AFUB_055500	>AFUA_5g07970 (Ortholog(s) have bilirubin transmembrane transporter activity, glutathione S-conjugate-exporting ATPase activity, role in bilirubin transport, response to metal ion, transmembrane transport and fungal-type vacuole membrane localization);>AFU
31.4267	32.0678	30.5938	29.3062	28.438	29.2147	4	46.7	0.0094531	2.37644	31.3627	28.9863	AFUA_2g05110;AFUB_022140	>AFUA_2g05110 (Ortholog of A. nidulans FGSC A4 : AN2105/smd1, A. niger CBS 513.88 : An11g04870, A. oryzae RIB40 : AO090003000315, A. niger ATCC 1015 : 47972-mRNA and Aspergillus terreus NIH2624 : ATET_05987);>AFUB_022140 (small nuclear ribonucleoprotein Sm
26.6782	27.5354	26.3947	24.2538	24.6455	24.5902	4	36.5	0.00286218	2.37289	26.8694	24.4965	AFUA_5g06690;AFUB_054250	>AFUA_5g06690 (Ortholog(s) have rDNA binding activity);>AFUB_054250 (transcriptional elongation protein Spt4, putative)
26.9087	26.8465	25.9827	24.0291	24.1173	24.4849	4	38.1	0.0019905	2.36889	26.5793	24.2104	AFUA_3g14580;AFUB_034650	>AFUA_3g14580 (Has domain(s) with predicted hydrolase activity and role in dUTP metabolic process);>AFUB_034650 (dUTPase, putative)
26.8324	27.0127	NaN	25.0394	24.2359	24.4015	3	14.9	0.00528335	2.36362	26.9225	24.5589	AFUA_4g08530;AFUB_065630	>AFUA_4g08530 (Ortholog(s) have cytoplasm, nucleus localization);>AFUB_065630 (WD repeat protein)
29.4911	29.2308	27.9237	25.9467	26.991	26.6667	4	61.2	0.0150588	2.34708	28.8819	26.5348	AFUA_1g11670;AFUB_011110	>AFUA_1g11670 (Ortholog of A. nidulans FGSC A4 : AN1119, A. niger CBS 513.88 : An08g03940, A. niger ATCC 1015 : 38383-mRNA and Aspergillus terreus NIH2624 : ATET_00379);>AFUB_011110 (small nuclear ribonucleoprotein (LSM8), putative)
27.6387	28.2485	27.3644	25.0347	25.9073	25.2991	13	25.3	0.00313302	2.33683	27.7505	25.4137	AFUA_2g08290;AFUB_024260	>AFUA_2g08290 (Has domain(s) with predicted lipid binding activity);>AFUB_024260 (conserved hypothetical protein)
30.3977	29.7974	30.2264	27.5956	27.766	28.0757	14	14.2	0.000511553	2.32808	30.1405	27.8124	AFUA_3g14370;AFUB_034860	>AFUA_3g14370 (Has domain(s) with predicted DNA binding, DNA-directed RNA polymerase activity, ribonucleoside binding, zinc ion binding activity, role in transcription, DNA-dependent and nucleus localization);>AFUB_034860 (DNA-directed RNA polymerase III l
28.4775	29.3101	28.6598	26.5475	26.5204	26.5799	20	37.4	0.000862366	2.26653	28.8158	26.5493	AFUA_3g12510;AFUB_036660	>AFUA_3g12510 (Has domain(s) with predicted ATP binding, nucleoside-triphosphatase activity);>AFUB_036660 (vesicular fusion ATPase, putative)
27.0883	26.4443	26.3908	24.4361	24.6654	24.0237	12	13.2	0.00149278	2.26609	26.6411	24.3751	AFUA_5g12670;AFUB_060330	>AFUA_5g12670 (Ortholog(s) have structural constituent of nuclear pore activity, role in nuclear pore organization and nuclear pore localization);>AFUB_060330 (nuclear pore complex subunit Nup192, putative)
31.7384	31.9298	31.5007	29.4624	29.5302	29.44	24	53	6.02302e-05	2.2454	31.723	29.4776	AFUA_5g05710;AFUB_053260	>AFUA_5g05710 (Ortholog(s) have pseudouridine synthase activity);>AFUB_053260 (pseudouridylate synthase family protein)
26.7622	26.2158	26.8571	24.3832	24.0855	24.6343	5	30.4	0.000921501	2.24407	26.6117	24.3676	AFUA_7g03650;AFUB_089180	>AFUA_7g03650 (Ortholog of A. nidulans FGSC A4 : AN12208, A. oryzae RIB40 : AO090673000003, A. niger ATCC 1015 : 54765-mRNA, N. fischeri NRRL 181 : NFIA_024610 and Aspergillus flavus NRRL 3357 : AFL2T_06472);>AFUB_089180 (conserved hypothetical protein)
27.4105	27.2482	26.3864	24.3773	25.503	24.4421	2	9.4	0.00980117	2.24089	27.015	24.7741	AFUA_6g06380;AFUB_072300	>AFUA_6g06380 (Has domain(s) with predicted methyltransferase activity and role in metabolic process);>AFUB_072300 (methyltransferase, putative)
25.8296	26.6432	27.3237	24.4617	24.0948	24.624	8	7.4	0.00864256	2.20534	26.5988	24.3935	AFUA_2g14180;AFUB_029800	>AFUA_2g14180 (Ortholog(s) have cytoplasm localization);>AFUB_029800 (conserved hypothetical protein)
28.3364	28.5909	28.4868	26.6098	26.5175	25.7219	8	19.4	0.0016819	2.18833	28.4714	26.283	AFUA_3g05580;AFUB_043410	>AFUA_3g05580 (Ortholog of A. nidulans FGSC A4 : AN3445, A. niger CBS 513.88 : An11g11050, A. oryzae RIB40 : AO090020000030, A. niger ATCC 1015 : 209170-mRNA and Aspergillus terreus NIH2624 : ATET_08976);>AFUB_043410 (chitin synthase activator (Chs3), puta
29.1476	29.3505	28.763	26.7135	26.8276	27.1863	5	34.9	0.000621593	2.17791	29.087	26.9091	AFUA_3g08330;AFUB_040770	>AFUA_3g08330 (Has domain(s) with predicted serine-type endopeptidase activity and role in proteolysis);>AFUB_040770 (ATP-dependent Clp protease, proteolytic subunit ClpP)
NaN	27.4118	28.3202	25.7426	25.4575	25.9648	4	48.1	0.0116696	2.14438	27.866	25.7217	AFUA_1g09230;AFUB_008650	>AFUA_1g09230 (Ortholog of A. fumigatus A1163 : AFUB_008650);>AFUB_008650 (DUF1000 domain protein)
26.9817	26.4804	25.9013	24.2859	23.8658	24.7894	4	7.3	0.00646433	2.14079	26.4545	24.3137	AFUA_4g12750;AFUB_069670	>AFUA_4g12750 (Ortholog(s) have role in deadenylation-dependent decapping of nuclear-transcribed mRNA);>AFUB_069670 (transcription factor, putative)
26.929	26.9155	27.4244	25.6863	24.607	24.5659	4	28.9	0.00609261	2.13653	27.0896	24.9531	AFUA_1g09410;AFUB_008860	>AFUA_1g09410 (Ortholog(s) have structural constituent of ribosome activity, role in mitochondrial genome maintenance and mitochondrial large ribosomal subunit localization);>AFUB_008860 (50S ribosomal protein L17)
28.3127	27.3042	27.9128	25.8215	25.43	25.9627	14	16.4	0.00322821	2.10517	27.8432	25.738	AFUA_3g11020;AFUB_038120	>AFUA_3g11020 (Has domain(s) with predicted role in mRNA processing and nucleus localization);>AFUB_038120 (CFIA complex component Rna14, putative)
26.9277	27.6518	NaN	25.4945	24.8855	NaN	12	20.6	0.0471893	2.09975	27.2898	25.19	AFUA_3g02670;AFUB_045610	>AFUA_3g02670 (Has domain(s) with predicted acyl carrier activity, catalytic activity, cofactor binding, nucleotide binding, phosphopantetheine binding activity and role in metabolic process);>AFUB_045610 (nonribosomal peptide synthetase, putative)
29.4912	28.6468	29.2876	27.4641	26.8253	26.8687	2	23.4	0.00309462	2.08918	29.1419	27.0527	AFUA_2g07440;AFUB_023490	>AFUA_2g07440 (Ortholog of A. nidulans FGSC A4 : AN10738, AN12062, A. fumigatus Af293 : AFUA_4g04355, A. niger CBS 513.88 : An14g00490, A. oryzae RIB40 : AO090011000949 and Aspergillus terreus NIH2624 : ATET_06853);>AFUB_023490 (thioesterase family protein
NaN	26.6225	26.6915	24.0263	24.7517	24.9458	7	16.8	0.0104502	2.0824	26.657	24.5746	AFUA_5g02420;AFUB_050950	>AFUA_5g02420 (Has domain(s) with predicted nucleic acid binding, zinc ion binding activity and intracellular localization);>AFUB_050950 (splicing factor 3a subunit 3, putative)
28.1861	28.5165	28.1297	26.4581	26.3635	25.7868	6	68.1	0.001017	2.07464	28.2774	26.2028	AFUA_2g15210;AFUB_030880	>AFUA_2g15210 (Ortholog(s) have RNA binding activity, role in nuclear mRNA splicing, via spliceosome and U4/U6 x U5 tri-snRNP complex, U6 snRNP, cytoplasmic mRNA processing body, nucleolus, small nucleolar ribonucleoprotein complex localization);>AFUB_0308
28.9793	28.8777	29.5153	26.8744	27.1098	27.1704	13	33.2	0.000676186	2.07257	29.1241	27.0515	AFUA_3g07710;AFUB_041390	>AFUA_3g07710 (Has domain(s) with predicted nucleic acid binding, nucleotide binding activity);>AFUB_041390 (nucleolin protein Nsr1, putative)
27.801	27.8667	27.1001	24.6803	26.0649	25.8262	10	42.4	0.0137862	2.06548	27.5893	25.5238	AFUA_2g09840;AFUB_025680	>AFUA_2g09840 (Ortholog(s) have 2-amino-4-hydroxy-6-hydroxymethyldihydropteridine diphosphokinase activity, dihydroneopterin aldolase activity, dihydropteroate synthase activity and role in tetrahydrofolate biosynthetic process);>AFUB_025680 (folic acid sy
29.7842	30.2252	29.8117	27.5609	27.8153	28.2561	18	60.6	0.00114386	2.06289	29.9403	27.8774	AFUA_4g10950;AFUB_068010	>AFUA_4g10950 (Putative 3-ketoacyl-coA thiolase peroxisomal A precursor with a predicted role in beta oxidation of fatty acids;transcript up-regulated in conidia exposed to neutrophils;induced by exposure to artemisinin);>AFUB_068010 (3-ketoacyl-coA thio
27.5316	26.8411	26.1245	24.597	24.3378	25.4393	4	20.8	0.0177186	2.041	26.8324	24.7914	AFUA_8g04820;AFUB_082690	>AFUA_8g04820 (Ribonuclease P complex subunit);>AFUB_082690 (ribonuclease P complex subunit Pop2, putative)
28.6246	28.8666	28.5668	27.0678	26.176	26.6933	18	41.6	0.00174617	2.04032	28.686	26.6457	AFUA_5g03330;AFUB_051860	>AFUA_5g03330 (Ortholog of A. nidulans FGSC A4 : AN7517, A. niger CBS 513.88 : An09g05650, A. oryzae RIB40 : AO090102000538, A. niger ATCC 1015 : 189002-mRNA and Aspergillus terreus NIH2624 : ATET_08084);>AFUB_051860 (HypA-like protein, putative)
28.9506	27.8579	28.8193	26.2775	26.888	26.3965	5	54.2	0.00669795	2.02198	28.5426	26.5206	AFUB_054460	>AFUB_054460 (DUF636 domain protein)
25.9004	25.0207	25.022	23.6968	NaN	22.9124	3	6.1	0.0245702	2.00974	25.3144	23.3046	AFUA_8g01360;AFUB_085250	>AFUA_8g01360 (Has domain(s) with predicted carbon-nitrogen ligase activity, with glutamine as amido-N-donor activity);>AFUB_085250 (conserved hypothetical protein)
27.5228	26.627	26.7455	25.4411	24.6867	24.7486	6	41.9	0.00564466	2.00628	26.9651	24.9588	AFUA_6g11270;AFUB_077290	>AFUA_6g11270 (Ortholog(s) have cell septum, fungal-type vacuole, late endosome, plasma membrane localization);>AFUB_077290 (synaptobrevin-like protein Sybl1, putative)
28.2193	NaN	27.8561	26.174	25.5016	26.4677	21	39.9	0.0148844	1.98997	28.0377	26.0478	AFUB_004900	>AFUB_004900 (urease, putative)
27.9154	27.4726	27.3885	25.2556	25.7398	25.8701	4	11.9	0.00136579	1.97036	27.5922	25.6218	AFUA_5g02760;AFUB_051290	>AFUA_5g02760 (Putative fatty acid elongase with a predicted role in fatty acid biosynthesis;induced by exposure to artemisinin);>AFUB_051290 (fatty acid elongase (Gns1), putative)
26.3895	26.5357	25.6939	24.3072	24.7784	23.686	6	26.3	0.00888839	1.94916	26.2064	24.2572	AFUA_1g13600;AFUB_013090	>AFUA_1g13600 (Has domain(s) with predicted ATP binding, protein serine/threonine kinase activity, protein tyrosine kinase activity and role in protein phosphorylation);>AFUB_013090 (cell division protein kinase (Ctk1), putative)
26.3003	NaN	27.6312	25.5113	24.6558	24.9526	5	24.7	0.0474389	1.92588	26.9658	25.0399	AFUA_3g01330;AFUB_047050	>AFUA_3g01330 (Class II aldolase/adducin domain protein;transcript up-regulated in conidia exposed to neutrophils);>AFUB_047050 (class II aldolase/adducin domain protein)
27.8544	27.2375	26.9796	25.4467	25.2396	25.6694	7	50.6	0.00269522	1.90526	27.3572	25.4519	AFUA_5g09930;AFUB_057530	>AFUA_5g09930 (Ortholog of A. nidulans FGSC A4 : AN1849, A. fumigatus Af293 : AFUA_5g02320, A. niger CBS 513.88 : An12g10080, A. oryzae RIB40 : AO090001000129, AO090010000537 and A. niger ATCC 1015 : 46015-mRNA);>AFUB_057530 (conserved hypothetical protein
26.389	26.3884	26.9163	24.7837	24.8933	24.3098	7	26.7	0.00162423	1.90232	26.5646	24.6623	AFUA_3g14520;AFUB_034710	>AFUA_3g14520 (Has domain(s) with predicted catalytic activity and role in metabolic process);>AFUB_034710 (enoyl-CoA hydratase/isomerase family protein)
28.106	27.7905	28.8521	26.1871	25.9131	26.9568	26	10.4	0.0128667	1.89722	28.2496	26.3524	AFUA_5g11810;AFUB_059360	>AFUA_5g11810 (Ortholog(s) have ATPase activity, microtubule binding, minus-end-directed microtubule motor activity);>AFUB_059360 (dynein heavy chain)
29.4214	29.0094	28.2202	27.2279	27.3192	26.4294	14	51.4	0.0138373	1.89152	28.8837	26.9922	AFUA_7g00350;AFUB_086920	>AFUA_7g00350 (Putative NAD-dependent dehydrogenase;protein induced by hydrogen peroxide;transcript up-regulated in conidia exposed to neutrophils);>AFUB_086920 (conserved hypothetical protein)
26.7544	26.5274	24.9798	24.3431	24.2681	23.9976	4	14	0.0293451	1.88432	26.0872	24.2029	AFUA_6g07330;AFUB_073300	>AFUA_6g07330 (Putative type I methionine aminopeptidase);>AFUB_073300 (methionine aminopeptidase, type I, putative)
33.2268	33.2869	33.0996	31.1513	31.4242	31.3969	21	48.8	5.26076e-05	1.88031	33.2044	31.3241	AFUA_7g06810	>AFUA_7g06810 (Has domain(s) with predicted oxidoreductase activity and role in oxidation-reduction process)
27.0755	26.3884	26.5207	24.567	24.7886	24.993	10	21.6	0.00152573	1.87868	26.6615	24.7829	AFUA_5g07140;AFUB_054700	>AFUA_5g07140 (Ortholog(s) have mitochondrion localization);>AFUB_054700 (translation elongation factor G2, putative)
27.526	26.62	NaN	25.8168	24.7625	25.0323	9	11.9	0.0386874	1.86919	27.073	25.2038	AFUA_2g16600;AFUB_032280	>AFUA_2g16600 (Has domain(s) with predicted DNA binding, DNA-directed DNA polymerase activity, exonuclease activity, nucleotide binding activity, role in DNA replication and intracellular localization);>AFUB_032280 (DNA polymerase delta large chain)
28.8213	28.6075	28.1246	26.948	26.4416	26.5795	11	18.5	0.00188811	1.8614	28.5178	26.6564	AFUA_5g00730;AFUB_049200	>AFUA_5g00730 (Has domain(s) with predicted ATP binding, ATPase activity, coupled to transmembrane movement of ions, phosphorylative mechanism, metal ion binding activity, role in ATP biosynthetic process, cation transport and membrane localization);>AFUB_
25.7583	26.4677	26.9223	24.68	24.5417	24.3431	6	53.8	0.00617217	1.86116	26.3827	24.5216	AFUA_3g12080;AFUB_037100	>AFUA_3g12080 (Ortholog(s) have mRNA binding activity);>AFUB_037100 (ADP-ribosylation factor 6, putative)
27.726	27.9167	26.8246	24.9395	26.0665	25.9026	3	13.4	0.0190068	1.8529	27.4891	25.6362	AFUA_7g04080;AFUB_089620	>AFUA_7g04080 (3-ketoacyl-CoA thiolase;transcript induced by exposure to human airway epithelial cells);>AFUB_089620 (3-ketoacyl-CoA thiolase (POT1), putative)
28.8491	28.8516	29.0511	27.0746	26.8287	27.3218	11	44.9	0.000304046	1.8422	28.9172	27.075	AFUA_1g04800;AFUB_005140	>AFUA_1g04800 (Ortholog of A. nidulans FGSC A4 : AN10088, A. niger CBS 513.88 : An01g03720, A. oryzae RIB40 : AO090003000860 and Aspergillus terreus NIH2624 : ATET_02623);>AFUB_005140 (protein phosphatase PP1 regulatory subunit Sds22, putative)
28.5179	28.4856	28.657	26.4395	27.1408	26.5541	5	51.9	0.00118183	1.84204	28.5535	26.7115	AFUA_2g03260;AFUB_020330	>AFUA_2g03260 (Has domain(s) with predicted RNA binding, nucleotide binding activity, role in RNA processing and cytoplasm, nucleus localization);>AFUB_020330 (RNA binding protein (Rbm8A), putative)
27.7406	NaN	28.124	26.1559	25.4441	26.6816	8	16.5	0.0321241	1.83841	27.9323	26.0939	AFUA_1g14940;AFUB_014480	>AFUA_1g14940 (Has domain(s) with predicted heat shock protein binding, unfolded protein binding activity and role in protein folding);>AFUB_014480 (protein translocation complex componenet (Npl1), putative)
26.8156	26.6644	27.6493	25.2192	25.2624	25.1894	6	13.2	0.00406061	1.81941	27.0431	25.2237	AFUA_2g08460;AFUB_024410	>AFUA_2g08460 (Ortholog(s) have pseudouridine synthase activity, role in snRNA pseudouridine synthesis, tRNA pseudouridine synthesis and nucleus localization);>AFUB_024410 (tRNA pseudouridine synthase, putative)
28.0262	28.6254	28.1448	26.2926	26.6165	26.4345	9	43.8	0.000906997	1.81761	28.2655	26.4479	AFUA_2g08860;AFUB_024770	>AFUA_2g08860 (Has domain(s) with predicted 3-5-exoribonuclease activity, RNA binding activity and role in RNA processing);>AFUB_024770 (exosome complex endonuclease 2/ribosomal RNA processing protein, putative)
29.845	29.7549	29.1628	27.7834	27.7818	27.7449	6	58	0.00106055	1.81753	29.5876	27.77	AFUA_2g15500;AFUB_031150	>AFUA_2g15500 (Ortholog(s) have role in nuclear mRNA splicing, via spliceosome and U1 snRNP, U4/U6 x U5 tri-snRNP complex, U5 snRNP localization);>AFUB_031150 (small nuclear ribonucleoprotein SmF, putative)
27.6575	27.6132	27.6136	26.2567	24.9198	26.2684	8	26.1	0.0154933	1.81312	27.6281	25.815	AFUA_6g13570;AFUB_001170	>AFUA_6g13570 (Has domain(s) with predicted heme binding, peroxidase activity and role in oxidation-reduction process, response to oxidative stress);>AFUB_001170 (cytochrome c peroxidase, putative)
31.0488	31.4039	30.7766	29.538	29.4076	28.8523	7	65.4	0.00286176	1.81046	31.0764	29.266	AFUA_1g13260;AFUB_012750	>AFUA_1g13260 (Has domain(s) with predicted structural molecule activity, role in retrograde vesicle-mediated transport, Golgi to ER and COPI vesicle coat localization);>AFUB_012750 (Coatomer subunit epsilon, putative)
27.8766	27.2868	27.4626	25.5095	26.2314	25.4611	5	21.8	0.00402471	1.80803	27.542	25.734	AFUA_3g09550;AFUB_039620	>AFUA_3g09550 (Ortholog(s) have calmodulin-dependent protein kinase activity and role in regulation of nuclear division);>AFUB_039620 (calcium/calmodulin dependent protein kinase, putative)
33.1115	33.1812	32.8742	31.3721	31.1966	31.1971	22	79.4	8.08434e-05	1.80037	33.0556	31.2552	AFUA_7g04500;AFUB_090040	>AFUA_7g04500 (ATP phosphoribosyltransferase;role in histidine biosynthesis;no human homolog);>AFUB_090040 (ATP phosphoribosyltransferase)
26.7434	26.3636	27.5594	25.1986	24.9872	25.1068	11	32.5	0.00747435	1.79125	26.8888	25.0976	AFUA_7g01220;AFUB_087800	>AFUA_7g01220 (Putative squalene synthetase;farnesyl-diphosphate farnesyltransferase;SrbA-regulated during hypoxia;no human homolog);>AFUB_087800 (farnesyl-diphosphate farnesyltransferase, putative)
27.1075	NaN	27.8948	25.7949	25.115	26.2286	13	34.2	0.0394933	1.78832	27.5012	25.7128	AFUB_021520;AFUA_2g04490	>AFUB_021520 (D-3-phosphoglycerate dehydrogenase);>AFUA_2g04490 (Has domain(s) with predicted NAD binding, phosphoglycerate dehydrogenase activity and role in L-serine biosynthetic process, oxidation-reduction process)
25.1382	25.4965	26.5172	23.1023	24.0427	24.6727	7	5.2	0.0446205	1.77805	25.7173	23.9392	AFUA_5g10830;AFUB_058430	>AFUA_5g10830 (Has domain(s) with predicted ATP binding, ATP-dependent helicase activity, RNA binding activity);>AFUB_058430 (RNA helicase-like splicing factor (HRH1), putative)
25.9551	NaN	26.0672	NaN	24.2969	24.1772	7	11	0.00212855	1.77408	26.0111	24.2371	AFUA_6g12980;AFUB_001760	>AFUA_6g12980 (Ortholog(s) have microtubule plus-end binding activity, role in regulation of microtubule polymerization or depolymerization and cytoplasmic microtubule, spindle microtubule, spindle pole body localization);>AFUB_001760 (spindle pole body co
26.5326	27.0441	25.3327	24.6423	24.4735	24.4754	7	12.5	0.0254858	1.77276	26.3031	24.5304	AFUA_2g15970;AFUB_031650	>AFUA_2g15970 (Phosphatidylethanolamine N-methyltransferase;no human homolog);>AFUB_031650 (phosphatidylethanolamine methyltransferase)
27.3937	27.8667	27.4875	25.4378	25.9219	26.1278	13	15.4	0.00219152	1.75349	27.5827	25.8292	AFUA_5g11970;AFUB_059540	>AFUA_5g11970 (Ortholog(s) have protein kinase C activity, role in fungal-type cell wall organization, positive regulation of penicillin metabolic process, unidimensional cell growth and cell septum, site of polarized growth localization);>AFUB_059540 (pro
26.4354	NaN	26.4815	25.0575	24.2268	24.8686	6	9.3	0.0127323	1.74085	26.4585	24.7176	AFUB_050700;AFUA_5g02170	>AFUB_050700 (nuclear condensin complex subunit 3, putative);>AFUA_5g02170 (Ortholog of A. nidulans FGSC A4 : AN8056, A. niger CBS 513.88 : An02g10760, A. oryzae RIB40 : AO090102000275, A. niger ATCC 1015 : 52395-mRNA and Aspergillus terreus NIH2624 : ATET
25.5326	25.9965	25.3991	23.1994	23.5414	24.9791	3	10.9	0.0390883	1.73609	25.6427	23.9066	AFUA_1g05800;AFUB_006190	>AFUA_1g05800 (Putative mitogen-activated protein kinase kinase (MAPKK);essential for cell wall integrity signaling;calcium induced);>AFUB_006190 (MAP kinase kinase (Mkk2), putative)
32.5217	32.7659	32.8208	30.7379	31.3919	30.7749	7	68	0.00168847	1.73458	32.7028	30.9682	AFUA_6g12220;AFUB_078230	>AFUA_6g12220 (Has domain(s) with predicted catalytic activity and role in metabolic process);>AFUB_078230 (isochorismatase family hydrolase, putative)
27.5035	27.4237	27.9724	25.7546	25.9889	26.0023	12	39.7	0.000813798	1.71796	27.6332	25.9152	AFUB_046490;AFUA_3g01920	>AFUB_046490 (acyl-CoA dehydrogenase, putative);>AFUA_3g01920 (Has domain(s) with predicted acyl-CoA dehydrogenase activity, flavin adenine dinucleotide binding activity and role in oxidation-reduction process)
27.5166	27.9699	27.928	26.064	26.1345	26.0656	18	16.8	0.000302994	1.71679	27.8048	26.088	AFUA_5g11900;AFUB_059450;AFUB_059460	>AFUA_5g11900 (Has domain(s) with predicted ARF guanyl-nucleotide exchange factor activity, role in regulation of ARF protein signal transduction and intracellular localization);>AFUB_059450 (guanine nucleotide exchange factor (Gea2), putative)
28.2346	28.295	28.4708	26.7831	26.4241	26.66	28	22.6	0.000175212	1.71108	28.3335	26.6224	AFUA_1g13100;AFUB_012580	>AFUA_1g13100 (Putative essential gene);>AFUB_012580 (nucleoporin (Nup184), putative)
26.3304	27.3724	27.5162	25.262	25.7364	25.0988	8	36	0.0152527	1.70723	27.073	25.3658	AFUA_1g16500;AFUB_015840	>AFUA_1g16500 (Has domain(s) with predicted GTP binding activity and cytoplasm, nucleus localization);>AFUB_015840 (small monomeric GTPase (Gtr2), putative)
27.9406	NaN	27.2289	25.7461	25.9337	25.9589	2	11.8	0.00880839	1.70517	27.5847	25.8796	AFUA_1g04610;AFUB_004960	>AFUA_1g04610 (Ortholog of A. nidulans FGSC A4 : AN0442, A. niger CBS 513.88 : An01g03490, A. oryzae RIB40 : AO090003000887, A. niger ATCC 1015 : 170512-mRNA and Aspergillus carbonarius ITEM 5010 : Acar5010_206064);>AFUB_004960 (conserved hypothetical prot
28.5073	27.8851	28.1669	26.6791	26.4852	26.3155	5	14.3	0.00124639	1.69316	28.1864	26.4933	AFUA_1g10040;AFUB_009460	>AFUA_1g10040 (Has domain(s) with predicted DNA binding activity);>AFUB_009460 (HMG box protein, putative)
29.7278	29.9012	29.8856	27.9682	28.1715	28.3231	39	40.3	0.000134425	1.68394	29.8382	28.1543	AFUA_4g04350;AFUB_098670	>AFUA_4g04350 (Has domain(s) with predicted ATP binding, DNA binding, nucleoside-triphosphatase activity, pre-mRNA intronic binding activity, role in nuclear mRNA splicing, via spliceosome and spliceosomal complex localization);>AFUB_098670 (DEAD helicases
30.6645	30.3975	30.6429	28.73	28.9384	29.0157	20	52.2	0.000157693	1.67363	30.5683	28.8947	AFUA_6g07390;AFUB_073360	>AFUA_6g07390 (Putative homoisocitrate dehydrogenase with a role in lysine metabolism;hypoxia induced protein);>AFUB_073360 (isocitrate dehydrogenase LysB)
26.745	27.5257	27.328	25.4204	25.7568	25.4112	5	10.9	0.00303992	1.67011	27.1995	25.5294	AFUA_3g08820;AFUB_040280	>AFUA_3g08820 (Ortholog(s) have cytoplasm localization);>AFUB_040280 (glycosyl hydrolase, putative)
27.8964	27.7595	28.1758	25.8451	26.7225	26.33	19	21.8	0.00429374	1.64471	27.9439	26.2992	AFUA_2g03560;AFUB_020650	>AFUA_2g03560 (Group III two-component sensor kinase;required activation of the HOG pathway and for growth under hyperosmotic stress;required for resistance to the fungicide fludioxonil;mutants sporulate normally and have wild-type conidial viability);>
29.1804	29.2593	28.7219	27.3427	27.6848	27.2076	7	12.1	0.00171095	1.64219	29.0539	27.4117	AFUA_3g10650;AFUB_038510	>AFUA_3g10650 (Has domain(s) with predicted peptidase activity and role in proteolysis);>AFUB_038510 (glutamate carboxypeptidase Tre2, putative)
27.8364	27.3487	27.3021	25.5938	26.0286	25.9471	21	34.4	0.00163991	1.63922	27.4957	25.8565	AFUA_6g11890	>AFUA_6g11890 (Putative dynamin GTPase)
28.1811	27.9701	27.7823	26.2839	26.3458	26.403	8	44.1	0.000169748	1.63362	27.9778	26.3442	AFUB_056830;AFUA_5g09290	>AFUB_056830 (NAD-dependent 15-hydroxyprostaglandin dehydrogenase);>AFUA_5g09290 (Has domain(s) with predicted nucleotide binding, oxidoreductase activity and role in oxidation-reduction process)
28.3639	28.1422	28.7605	26.5296	27.1274	26.7121	14	33.8	0.00296758	1.63248	28.4222	26.7897	AFUA_1g05970;AFUB_006360	>AFUA_1g05970 (Ortholog(s) have role in ascospore formation and SCF ubiquitin ligase complex localization);>AFUB_006360 (ubiquitin ligase complex F-box protein GRR1, putative)
28.6486	28.7825	28.7958	27.4705	26.6659	27.2071	23	26.1	0.00252355	1.62781	28.7423	27.1145	AFUA_2g02360;AFUB_019450	>AFUA_2g02360 (Has domain(s) with predicted UDP-glucose:glycoprotein glucosyltransferase activity and role in protein glycosylation);>AFUB_019450 (UDP-glucose:glycoprotein glucosyltransferase, putative)
28.0954	27.307	27.0945	26.1458	26.0985	25.4217	14	35.2	0.0137592	1.61031	27.499	25.8887	AFUA_4g04130;AFUB_098890	>AFUA_4g04130 (Ortholog(s) have role in cellular response to oxidative stress, misfolded or incompletely synthesized protein catabolic process, protein import into peroxisome matrix and mitochondrial inner membrane localization);>AFUB_098890 (mitochondrial
28.1019	27.4593	27.2795	25.7575	26.2965	25.9668	15	24	0.0055088	1.60664	27.6136	26.0069	AFUA_1g12180;AFUB_011650	>AFUA_1g12180 (Ortholog(s) have GTPase activity, role in endoplasmic reticulum membrane fusion, endoplasmic reticulum organization and cortical endoplasmic reticulum localization);>AFUB_011650 (GTP-binding protein Sey1, putative)
24.9565	24.4127	26.1635	23.6936	23.1037	23.948	7	13.7	0.049963	1.59581	25.1776	23.5818	AFUA_2g16280;AFUB_031950	>AFUA_2g16280 (Ortholog(s) have role in mitochondrial translation and mitochondrion localization);>AFUB_031950 (glutamyl-tRNA synthetase)
28.7722	28.6388	28.8287	27.0933	27.3535	27.0092	21	26.5	0.000173138	1.59458	28.7466	27.152	AFUA_2g11810;AFUB_027560	>AFUA_2g11810 (Ortholog(s) have 90S preribosome, nucleus localization);>AFUB_027560 (pre-rRNA processing protein Rrp12, putative)
29.0791	29.6789	29.4878	27.6239	27.6525	28.1931	12	34	0.0034057	1.59213	29.4153	27.8231	AFUA_5g07390;AFUB_054940	>AFUA_5g07390 (Ortholog of A. nidulans FGSC A4 : AN7630, A. oryzae RIB40 : AO090701000310, A. niger ATCC 1015 : 50982-mRNA and Aspergillus terreus NIH2624 : ATET_08105);>AFUB_054940 (60S ribosome biogenesis protein Sqt1, putative)
26.5185	26.6029	27.4015	25.7687	25.0918	24.9224	9	13.1	0.0144333	1.57999	26.841	25.261	AFUA_2g09040;AFUB_024930	>AFUA_2g09040 (Putative vacuolar transporter chaperone, phoB-regulated);>AFUB_024930 (vacuolar transporter chaperone (Vtc4), putative)
28.0863	27.646	28.0025	26.3391	26.6089	26.0582	15	25.7	0.00164291	1.57621	27.9116	26.3354	AFUA_1g09500;AFUB_008950	>AFUA_1g09500 (Ortholog(s) have phosphatidylinositol binding, ubiquitin binding, ubiquitin-protein ligase activity);>AFUB_008950 (ubiquitin-protein ligase (Rsp5), putative)
29.3653	29.3923	29.6671	28.0481	27.9036	27.7499	4	19.2	0.000260717	1.57438	29.4749	27.9005	AFUA_6g02010;AFUB_096330	>AFUA_6g02010 (Secreted protein of unknown function);>AFUB_096330 (conserved hypothetical protein)
26.9994	26.6363	26.1243	24.8521	25.9403	24.276	3	16.1	0.0467086	1.56389	26.5867	25.0228	AFUA_6g06620;AFUB_072550	>AFUA_6g06620 (Ortholog(s) have role in ER to Golgi vesicle-mediated transport and ER to Golgi transport vesicle, Golgi apparatus, endoplasmic reticulum localization);>AFUB_072550 (YIP3-like protein)
27.6838	26.5719	27.77	25.7328	25.5587	26.0918	9	29.9	0.020558	1.54747	27.3419	25.7945	AFUA_5g03680;AFUB_052190	>AFUA_5g03680 (Has domain(s) with predicted DNA binding activity, role in regulation of sequence-specific DNA binding transcription factor activity, transcription initiation, DNA-dependent and nucleus localization);>AFUB_052190 (transcription initiation fa
28.8367	29.5521	28.7161	27.9421	27.6719	26.8859	9	23.2	0.020118	1.53501	29.035	27.5	AFUA_7g05920;AFUB_091500	>AFUA_7g05920 (Ortholog(s) have role in asexual sporulation resulting in formation of a cellular spore, unsaturated fatty acid biosynthetic process);>AFUB_091500 (stearic acid desaturase (SdeA), putative)
27.1912	27.4681	26.9516	25.6592	26.0771	25.2825	11	23.2	0.00501826	1.53072	27.2036	25.6729	AFUA_5g07265;AFUB_054820	>AFUA_5g07265 (Ortholog of A. nidulans FGSC A4 : AN2234, A. niger CBS 513.88 : An17g00700, A. oryzae RIB40 : AO090701000229, N. fischeri NRRL 181 : NFIA_080000 and A. clavatus NRRL 1 : ACLA_010520);>AFUB_054820 (conserved hypothetical protein)
28.0577	27.5642	27.0256	25.8858	26.2528	25.9173	4	25.9	0.00878952	1.53053	27.5492	26.0186	AFUA_2g01360;AFUB_018440	>AFUA_2g01360 (Ortholog(s) have methionine-R-sulfoxide reductase activity, role in cellular response to oxidative stress and cytoplasm, nucleus localization);>AFUB_018440 (GAF domain nucleotide-binding protein)
28.1162	27.6398	28.0334	26.1735	26.4468	26.5923	18	23.1	0.00134527	1.5256	27.9298	26.4042	AFUA_2g13780;AFUB_029410	>AFUA_2g13780 (Ortholog of A. nidulans FGSC A4 : AN2420, A. niger CBS 513.88 : An02g05400, A. oryzae RIB40 : AO090026000203, A. niger ATCC 1015 : 129080-mRNA and Aspergillus terreus NIH2624 : ATET_01362);>AFUB_029410 (splicing factor 3B subunit 1, putative
29.4313	29.5301	29.2293	28.0145	27.5356	28.0684	20	34.6	0.00133882	1.5241	29.3969	27.8728	AFUB_067650;AFUA_4g10550	>AFUB_067650 (small nucleolar ribonucleoprotein complex component (Utp5), putative);>AFUA_4g10550 (Ortholog of A. nidulans FGSC A4 : AN1983, A. niger CBS 513.88 : An04g06120, A. niger ATCC 1015 : 214286-mRNA, N. fischeri NRRL 181 : NFIA_105520 and Aspergil
27.3416	28.2502	28.0583	26.1971	26.6349	26.2529	20	71.2	0.00788574	1.52173	27.8834	26.3616	AFUA_7g00250;AFUB_086810;CON__ENSEMBL:ENSBTAP00000025008	>AFUA_7g00250 (Tubulin beta-2 subunit;predicted gene pair with AFUA_A_1G10910 (tubA));>AFUB_086810 (tubulin beta subunit)
29.1193	29.4873	29.6122	27.9621	27.9653	27.7305	11	54.9	0.000809457	1.52029	29.4063	27.886	AFUA_5g11000;AFUB_058570	>AFUA_5g11000 (Ortholog of A. nidulans FGSC A4 : AN0211, A. niger CBS 513.88 : An14g02360, A. oryzae RIB40 : AO090026000751, A. niger ATCC 1015 : 41658-mRNA and Aspergillus terreus NIH2624 : ATET_07657);>AFUB_058570 (small nuclear ribonucleoprotein U2, A)
28.3385	28.5022	27.3734	26.7871	26.6939	26.2387	9	30.8	0.0185646	1.49814	28.0714	26.5732	AFUA_2g02165;AFUB_019250	>AFUA_2g02165 (Ortholog(s) have nuclear periphery, spindle pole body localization);>AFUB_019250 (hypothetical protein)
27.0644	26.6352	26.2457	24.9603	24.9839	25.5119	16	12.2	0.00730717	1.49637	26.6484	25.152	AFUA_7g05700;AFUB_091270	>AFUA_7g05700 (Ortholog(s) have ARF guanyl-nucleotide exchange factor activity and role in ER to Golgi vesicle-mediated transport, autophagic vacuole assembly, hyphal growth, intra-Golgi vesicle-mediated transport);>AFUB_091270 (guanyl-nucleotide exchange
26.9773	26.1987	27.1933	25.2905	25.5617	25.0282	5	25.3	0.011571	1.49631	26.7897	25.2934	AFUA_1g00480;AFUB_083490;AFUA_8g04070	>AFUA_1g00480 (Putative glucosamine-6-phosphate deaminase;transcript up-regulated in conidia exposed to neutrophils);>AFUB_083490 (glucosamine-6-phosphate deaminase, putative);>AFUA_8g04070 (Putative glucosamine-6-phosphate deaminase;transcript up-regula
28.8253	28.4383	28.6626	27.1269	27.1005	27.2353	8	47.2	0.000239653	1.48784	28.6421	27.1543	AFUA_3g12280;AFUB_036890	>AFUA_3g12280 (Has domain(s) with predicted sequence-specific DNA binding activity);>AFUB_036890 (recombination hotspot-binding protein (Translin), putative)
30.08	30.0337	29.4181	28.3732	28.2851	28.42	24	46.4	0.00238706	1.48455	29.844	28.3594	AFUA_8g02840;AFUB_083750	>AFUA_8g02840 (Putative mitochondrial dynamin GTPase with a predicted role in mitochondrial fission);>AFUB_083750 (dynamin-like GTPase Dnm1, putative)
27.5352	NaN	27.461	26.0507	25.9912	25.999	7	36.4	3.31976e-05	1.48444	27.4981	26.0137	AFUA_4g13030;AFUB_069930	>AFUA_4g13030 (Has domain(s) with predicted citrate (pro-3S)-lyase activity, role in cellular aromatic compound metabolic process and citrate lyase complex localization);>AFUB_069930 (citrate lyase beta subunit, putative)
28.3187	28.4187	28.7314	27.1354	26.9087	26.9871	23	29.5	0.000465995	1.47919	28.4896	27.0104	AFUA_1g10400;AFUB_009820	>AFUA_1g10400 (Ortholog(s) have nuclear pore, spindle pole body localization);>AFUB_009820 (conserved hypothetical protein)
27.8224	28.0788	27.9891	26.379	26.5728	26.5044	10	60.6	9.61759e-05	1.47805	27.9635	26.4854	AFUB_100360;AFUA_4g02790	>AFUB_100360 (carbon-nitrogen family hydrolase, putative);>AFUA_4g02790 (Has domain(s) with predicted hydrolase activity, acting on carbon-nitrogen (but not peptide) bonds activity and role in nitrogen compound metabolic process)
28.2235	27.9244	27.4248	26.3556	26.0931	26.6968	5	44.8	0.00714599	1.47576	27.8576	26.3818	AFUA_2g16120;AFUB_031800	>AFUA_2g16120 (Has domain(s) with predicted endoplasmic reticulum localization);>AFUB_031800 (translocon-associated protein, alpha subunit, putative)
26.7575	25.7851	26.3004	25.0781	24.9381	24.4171	11	52.6	0.0131038	1.46991	26.281	24.8111	AFUB_049060;AFUA_5g00590	>AFUB_049060 (hypothetical protein);>AFUA_5g00590 (Ortholog of A. niger CBS 513.88 : An15g07140, An13g01800, Aspergillus terreus NIH2624 : ATET_03331 and A. niger ATCC 1015 : 213779-mRNA, 40835-mRNA)
26.389	27.841	26.8246	25.7567	25.3581	25.5416	6	36.7	0.030161	1.46604	27.0182	25.5521	AFUB_047680;AFUA_3g00740	>AFUB_047680 (2-dehydropantoate 2-reductase family protein, putative);>AFUA_3g00740 (Ortholog(s) have cytoplasm, nucleus localization)
25.0674	25.8792	25.7516	24.0682	NaN	24.1428	5	13.5	0.0208283	1.4606	25.5661	24.1055	AFUA_4g09790;AFUB_066900	>AFUA_4g09790 (Ortholog of A. nidulans FGSC A4 : AN1862, A. niger CBS 513.88 : An04g07280, A. niger ATCC 1015 : 45270-mRNA and Aspergillus terreus NIH2624 : ATET_00762);>AFUB_066900 (conserved hypothetical protein)
26.4004	26.2886	26.2753	24.8033	24.9699	24.8666	13	11.6	2.12116e-05	1.44151	26.3214	24.8799	AFUA_1g13920;AFUB_013410	>AFUA_1g13920 (Ortholog(s) have ribosome binding, ubiquitin-protein ligase activity, role in chromatin modification, chromatin silencing at telomere, protein ubiquitination, ubiquitin-dependent protein catabolic process and nucleus, ribosome localization);
26.2966	27.2145	27.1735	25.2706	25.448	25.6491	13	11.3	0.0106966	1.43896	26.8949	25.4559	AFUA_6g13370;AFUB_001400	>AFUA_6g13370 (Ortholog(s) have snoRNA binding activity);>AFUB_001400 (SSU processome component Utp10, putative)
27.5709	27.4854	28.3782	26.9579	25.7366	26.4258	6	16.5	0.0338821	1.43807	27.8115	26.3734	AFUA_2g10810;AFUB_026590	>AFUA_2g10810 (Has domain(s) with predicted role in intracellular transport);>AFUB_026590 (nuclear protein export protein Yrb2, putative)
26.4155	26.4905	26.2322	24.5171	25.3117	24.9993	3	6.1	0.00412901	1.43669	26.3794	24.9427	AFUA_6g02620;AFUB_095690	>AFUA_6g02620 (Has domain(s) with predicted 2-dehydropantoate 2-reductase activity, NADP binding activity and role in oxidation-reduction process);>AFUB_095690 (2-dehydropantoate 2-reductase, putative)
27.6149	28.4002	28.104	26.9455	26.2344	26.6432	13	23.2	0.00966783	1.43201	28.0397	26.6077	AFUA_3g05960;AFUB_043090	>AFUA_3g05960 (Ortholog(s) have nuclear periphery, spindle pole body localization);>AFUB_043090 (conserved hypothetical protein)
30.2744	30.2981	30.4027	28.8566	28.9252	28.9062	29	55.3	5.5559e-06	1.42909	30.3251	28.896	AFUA_2g05800;AFUB_022830	>AFUA_2g05800 (Has domain(s) with predicted hydrolase activity, acting on glycosyl bonds, phosphotransferase activity, alcohol group as acceptor activity);>AFUB_022830 (IdgA domain protein)
26.8695	26.0064	26.9722	24.9179	25.4178	25.2288	11	11.6	0.0135851	1.42789	26.6161	25.1882	AFUA_3g11500;AFUB_037670	>AFUA_3g11500 (Has domain(s) with predicted ADP binding, ATP binding activity and role in apoptotic process);>AFUB_037670 (LipA and NB-ARC domain protein)
28.1531	28.185	27.8229	26.6461	26.6737	26.5793	13	35.8	0.000283115	1.42063	28.0537	26.633	AFUA_5g10810;AFUB_058410	>AFUA_5g10810 (Has domain(s) with predicted role in vesicle docking involved in exocytosis);>AFUB_058410 (Sec1 family superfamily)
26.6169	26.6395	27.3672	25.6771	25.6987	24.9871	9	13.5	0.0138959	1.42024	26.8745	25.4543	AFUA_3g11460;AFUB_037710	>AFUA_3g11460 (Ortholog of A. nidulans FGSC A4 : AN2898, A. niger CBS 513.88 : An02g07300, A. oryzae RIB40 : AO090003000701, A. niger ATCC 1015 : 47030-mRNA and Aspergillus terreus NIH2624 : ATET_04682);>AFUB_037710 (conserved hypothetical protein)
26.7383	26.6749	26.1636	24.9924	25.2307	NaN	6	14.5	0.0110741	1.41405	26.5256	25.1116	AFUA_8g05140;AFUB_082360	>AFUA_8g05140 (Has domain(s) with predicted flavin adenine dinucleotide binding, oxidoreductase activity, acting on a sulfur group of donors, disulfide as acceptor activity and role in oxidation-reduction process, protein thiol-disulfide exchange);>AFUB_08
25.6198	25.4975	25.0825	24.7508	23.6804	23.5336	9	6.4	0.0275758	1.41167	25.3999	23.9882	AFUA_6g12400;AFUB_078400	>AFUA_6g12400 (Putative 1,3-beta-glucan synthase catalytic subunit, major subunit of glucan synthase;predicted transmembrane protein;essential);>AFUB_078400 (1,3-beta-glucan synthase catalytic subunit FksP)
28.1123	28.8235	27.5723	26.6794	27.2572	26.3377	14	18.4	0.0351782	1.41132	28.1694	26.7581	AFUA_8g04040;AFUB_083520;AFUA_1g00590	>AFUA_8g04040 (Has domain(s) with predicted nucleic acid binding activity and nucleus localization);>AFUB_083520 (cleavage and polyadenylation specificity factor subunit A, putative);>AFUA_1g00590 (Has domain(s) with predicted nucleic acid binding activity
27.0894	27.7347	26.1016	25.4668	25.4667	25.7732	5	43.2	0.0443343	1.40635	26.9752	25.5689	AFUA_7g05980;AFUB_091560	>AFUA_7g05980 (Ortholog(s) have role in nuclear mRNA splicing, via spliceosome and U1 snRNP, U2-type prespliceosome, U4/U6 x U5 tri-snRNP complex, U5 snRNP localization);>AFUB_091560 (small nuclear ribonucleoprotein SmE, putative)
26.6871	27.1252	27.1242	25.5126	25.6555	25.5513	5	45.9	0.00075939	1.40574	26.9788	25.5731	AFUA_2g17060;AFUB_032720	>AFUA_2g17060 (Ortholog(s) have role in ribosomal large subunit biogenesis and preribosome, large subunit precursor localization);>AFUB_032720 (60S ribosome biogenesis protein Nip7, putative)
27.02	27.8777	26.6535	25.6659	25.7633	25.9162	7	25.9	0.0192841	1.40191	27.1837	25.7818	AFUA_6g13600;AFUB_001140	>AFUA_6g13600 (Ortholog(s) have Hsp70 protein binding, Hsp90 protein binding activity, role in protein folding and cytoplasm localization);>AFUB_001140 (TPR repeat protein)
27.4876	27.3285	28.0984	25.937	26.2556	26.5212	7	30.4	0.00837743	1.40027	27.6382	26.2379	AFUA_4g10370;AFUB_067470	>AFUA_4g10370 (Ortholog(s) have hexaprenyldihydroxybenzoate methyltransferase activity, role in ubiquinone biosynthetic process and extrinsic to membrane, mitochondrial inner membrane localization);>AFUB_067470 (3-demethylubiquinone-9 3-methyltransferase)
28.9264	29.7346	29.4591	28.203	27.9142	27.8229	13	45.1	0.00613233	1.39333	29.3734	27.98	AFUA_2g04520;AFUB_021550	>AFUA_2g04520 (Has domain(s) with predicted metal ion binding, oxidoreductase activity and role in oxidation-reduction process);>AFUB_021550 (Fe-containing alcohol dehydrogenase, putative)
27.5745	26.8649	27.76	25.7098	25.9098	26.409	6	37.1	0.0154292	1.39026	27.3998	26.0095	AFUB_069560;AFUA_4g12630	>AFUB_069560 (COP9 signalosome subunit 7 (CsnG), putative);>AFUA_4g12630 (Ortholog(s) have role in cleistothecium development and signalosome localization)
26.7537	27.045	27.2185	25.7156	25.2793	25.8584	5	10.1	0.0032687	1.38798	27.0057	25.6178	AFUA_5g07360;AFUB_054910	>AFUA_5g07360 (Has domain(s) with predicted copper ion binding, primary amine oxidase activity, quinone binding activity and role in amine metabolic process, oxidation-reduction process);>AFUB_054910 (peroxisomal copper amine oxidase)
29.9657	30.3447	30.5156	29.0587	28.9599	28.6522	18	47.6	0.00243228	1.38506	30.2753	28.8903	AFUA_5g07780;AFUB_055310	>AFUA_5g07780 (Putative squalene monooxygenase;higher expression in 48 h biofilm vs planktonic cells;SrbA-regulated during hypoxia);>AFUB_055310 (squalene monooxygenase Erg1)
26.1363	26.4743	NaN	NaN	25.0276	24.8175	3	22.1	0.0200786	1.38274	26.3053	24.9226	AFUA_2g01330;AFUB_018410	>AFUA_2g01330 (Ortholog of A. nidulans FGSC A4 : AN7665, A. niger CBS 513.88 : An03g05100, A. niger ATCC 1015 : 213563-mRNA, N. fischeri NRRL 181 : NFIA_033630 and Aspergillus flavus NRRL 3357 : AFL2T_06044);>AFUB_018410 (exosome complex subunit Rrp46, put
26.8902	26.2126	27.0658	25.4751	25.3827	25.1684	11	17.6	0.00742917	1.38077	26.7229	25.3421	AFUA_1g06520;AFUB_006900	>AFUA_1g06520 (Ortholog(s) have GTPase activity, tRNA binding, translation initiation factor activity, role in mitochondrial translation and mitochondrion localization);>AFUB_006900 (mitochondrial translation initiation factor, putative)
28.8477	28.8326	29.0925	27.5396	27.3351	27.7724	10	42.1	0.000823353	1.37524	28.9243	27.549	AFUA_6g07080;AFUB_073020	>AFUA_6g07080 (Ortholog(s) have role in ribosomal large subunit biogenesis and nucleolus localization);>AFUB_073020 (WD repeat protein)
30.1382	29.9833	29.8483	28.5095	28.6571	28.6792	24	58.3	0.000157509	1.37468	29.99	28.6153	AFUA_2g01660;AFUB_018730	>AFUA_2g01660 (Has domain(s) with predicted P-P-bond-hydrolysis-driven protein transmembrane transporter activity, role in intracellular protein transport and mitochondrial outer membrane localization);>AFUB_018730 (mitochondrial outer membrane translocase
29.3355	29.8773	29.6508	28.0474	28.4873	28.2083	9	57.2	0.00248715	1.37353	29.6212	28.2477	AFUB_043610;AFUA_3g05390	>AFUB_043610 (protein-L-isoaspartate O-methyltransferase);>AFUA_3g05390 (Has domain(s) with predicted protein-L-isoaspartate (D-aspartate) O-methyltransferase activity and role in cellular protein modification process)
28.6265	27.3006	27.6301	26.6216	26.6584	26.1613	10	22	0.0330643	1.37197	27.8524	26.4804	AFUA_4g07820;AFUB_064920	>AFUA_4g07820 (Has domain(s) with predicted ATP binding, methionine-tRNA ligase activity, role in methionyl-tRNA aminoacylation and cytoplasm localization);>AFUB_064920 (methionyl-tRNA synthetase, putative)
27.4261	27.0257	28.1798	26.2344	26.1035	26.1799	11	20.1	0.0157631	1.37127	27.5439	26.1726	AFUA_6g05090;AFUB_093190	>AFUA_6g05090 (Ortholog(s) have role in protein urmylation, regulation of transcription from RNA polymerase II promoter, tRNA wobble uridine modification and Elongator holoenzyme complex, cytoplasm, nucleus localization);>AFUB_093190 (RNA polymerase II Elo
27.8819	27.2896	27.7074	26.0774	26.3847	26.3047	12	33.9	0.00230188	1.3707	27.6263	26.2556	AFUB_040700;AFUA_3g08390	>AFUB_040700 (tRNA dihydrouridine synthase (Smm1), putative);>AFUA_3g08390 (Has domain(s) with predicted flavin adenine dinucleotide binding, tRNA dihydrouridine synthase activity and role in oxidation-reduction process, tRNA processing)
28.0579	27.6631	27.6754	26.6164	26.3721	26.2982	15	28.2	0.00105541	1.36988	27.7988	26.4289	AFUA_7g04300;AFUB_089840	>AFUA_7g04300 (RhoGAP and Fes/CIP4 domain protein;calcium induced);>AFUB_089840 (RhoGAP and Fes/CIP4 domain protein)
28.2699	28.2929	28.2392	27.05	26.7961	26.8521	33	10.4	6.38593e-05	1.36792	28.2673	26.8994	AFUA_2g12150;AFUB_027840	>AFUA_2g12150 (Ortholog(s) have role in rRNA processing, ribosomal large subunit assembly and mitochondrion, nucleoplasm localization);>AFUB_027840 (midasin, putative)
29.7652	29.4464	28.862	28.2288	27.9296	27.8348	7	68.5	0.00936571	1.36013	29.3579	27.9977	AFUA_8g06554;AFUB_081229	>AFUA_8g06554 (Has domain(s) with predicted carbonate dehydratase activity, zinc ion binding activity and role in carbon utilization);>AFUB_081229 (carbonate dehydratase, putative)
27.8437	27.6082	27.9086	26.1999	26.7604	26.3291	29	17.5	0.00213412	1.35703	27.7868	26.4298	AFUB_038920;AFUA_3g10240	>AFUB_038920 (Ccr4-Not transcription complex subunit (NOT1), putative);>AFUA_3g10240 (Ortholog of A. nidulans FGSC A4 : AN4965, A. niger CBS 513.88 : An16g04100, A. oryzae RIB40 : AO090003000559, A. niger ATCC 1015 : 48994-mRNA and Aspergillus terreus NIH2
29.1648	29.3828	29.2181	27.926	28.0374	27.754	33	23.5	0.000214089	1.34941	29.2552	27.9058	AFUA_4g11290;AFUB_068320	>AFUA_4g11290 (Ortholog(s) have peptidase activator activity, proteasome binding activity, role in proteasome assembly, regulation of proteasomal protein catabolic process and nucleus, proteasome core complex localization);>AFUB_068320 (proteasome activato
29.3563	29.5326	28.7947	27.722	28.0169	27.8991	35	37.1	0.00481364	1.3485	29.2278	27.8794	AFUA_1g13900;AFUB_013390	>AFUA_1g13900 (Has domain(s) with predicted DNA binding, DNA-directed RNA polymerase activity, zinc ion binding activity, role in transcription, DNA-dependent and nucleus localization);>AFUB_013390 (DNA-directed RNA polymerase I subunit (Rpa190), putative)
27.3849	27.5589	27.2713	26.0559	25.6802	26.4373	14	18.3	0.00451412	1.34723	27.405	26.0578	AFUA_6g12270;AFUB_078270	>AFUA_6g12270 (Ortholog(s) have ubiquitin-specific protease activity and role in protein deubiquitination, ubiquitin-dependent protein catabolic process via the multivesicular body sorting pathway);>AFUB_078270 (ubiquitin C-terminal hydrolase, putative)
31.0179	31.0844	30.6118	29.7061	29.3694	29.5996	7	62.5	0.00163755	1.34635	30.9047	29.5584	AFUA_4g07420;AFUB_064510	>AFUA_4g07420 (Ortholog(s) have endopeptidase activator activity and role in proteasomal ubiquitin-dependent protein catabolic process, proteasomal ubiquitin-independent protein catabolic process);>AFUB_064510 (proteasome component Pup3, putative)
28.5125	29.2636	27.8706	27.088	27.4771	27.0631	12	49.2	0.0342815	1.33946	28.5489	27.2094	AFUA_2g14060	>AFUA_2g14060 (Has domain(s) with predicted oxidoreductase activity and role in oxidation-reduction process)
28.0551	NaN	27.9622	26.7184	26.8551	26.4403	9	28.8	0.00367718	1.33738	28.0086	26.6712	AFUA_2g01930	>AFUA_2g01930 (Has domain(s) with predicted DNA binding activity)
26.4165	26.1214	26.2863	25.215	24.6195	24.9844	7	17.2	0.00230257	1.33509	26.2747	24.9396	AFUB_037730;AFUA_3g11440	>AFUB_037730 (glutamyl-tRNA(Gln) amidotransferase, B subunit);>AFUA_3g11440 (Ortholog(s) have glutaminyl-tRNA synthase (glutamine-hydrolyzing) activity, role in glutaminyl-tRNAGln biosynthesis via transamidation, mitochondrial translation and glutamyl-tRNA
27.9728	28.4755	28.3832	26.8021	27.2948	26.7553	12	37.5	0.0046024	1.32646	28.2772	26.9507	AFUA_6g09190;AFUB_075170	>AFUA_6g09190 (M24 family metallopeptidase);>AFUB_075170 (metallopeptidase family M24, putative)
25.4592	25.5029	25.7371	24.5434	24.3008	23.888	4	49.1	0.00324254	1.32236	25.5664	24.244	AFUA_3g08370;AFUB_040720	>AFUA_3g08370 (Ortholog of A. nidulans FGSC A4 : AN11693, A. niger ATCC 1015 : 37428-mRNA, N. fischeri NRRL 181 : NFIA_068750, Aspergillus flavus NRRL 3357 : AFL2T_01344 and A. clavatus NRRL 1 : ACLA_036350);>AFUB_040720 (conserved hypothetical protein)
27.1495	26.1608	27.4112	25.1303	26.1034	25.5219	3	16.3	0.0494298	1.32194	26.9072	25.5852	AFUA_4g08660	>AFUA_4g08660 (Oligosaccharyltransferase subunit ribophorin II with a predicted role in N-linked protein glycosylation;4 predicted transmembrane domains)
31.585	31.7807	31.0551	30.1432	30.076	30.2501	21	66.7	0.00408491	1.31717	31.4736	30.1564	AFUA_6g12770;AFUB_078770	>AFUA_6g12770 (Ortholog of A. nidulans FGSC A4 : AN3716, A. niger CBS 513.88 : An08g10710, A. oryzae RIB40 : AO090003000397, A. niger ATCC 1015 : 207705-mRNA and Aspergillus terreus NIH2624 : ATET_03313);>AFUB_078770 (proteasome regulatory particle subunit
29.2897	29.4816	29.2622	27.9759	28.0772	28.0321	11	29.6	6.17996e-05	1.31607	29.3445	28.0284	AFUA_3g00340;AFUB_048110;AFUA_4g02720;AFUB_100430	>AFUA_3g00340 (Putative glycosyl hydrolase;predicted gene pair with AFUA_A_4G02720);>AFUB_048110 (glycosyl hydrolase, putative)
28.0879	28.1114	27.6235	26.5609	26.7672	26.5583	16	19.2	0.00163152	1.31212	27.9409	26.6288	AFUB_074260;AFUA_6g08300	>AFUB_074260 (DNA-directed RNA polymerase I subunit beta (Rpa2), putative);>AFUA_6g08300 (Has domain(s) with predicted DNA binding, DNA-directed RNA polymerase activity, ribonucleoside binding activity, role in transcription, DNA-dependent and nucleus loca
27.3724	27.0743	27.4897	25.8567	25.7967	26.3467	7	22.6	0.00356177	1.31211	27.3121	26	AFUA_1g15820;AFUB_015350	>AFUA_1g15820 (Putative fatty acid hydroxylase with a possible role in the hydroxylation of a very long-chain fatty acid;sphingolipid biosynthesis);>AFUB_015350 (fatty acid hydroxylase, putative)
30.6907	30.9361	29.8212	29.2352	29.2045	29.0817	12	51.5	0.0185736	1.30887	30.4827	29.1738	AFUA_2g02950	>AFUA_2g02950 (Has domain(s) with predicted oxidoreductase activity and role in oxidation-reduction process)
27.6096	27.0763	26.1005	25.5632	25.857	25.4438	6	38.3	0.0463446	1.30749	26.9288	25.6213	AFUA_4g04355;AFUB_098660	>AFUA_4g04355 (Ortholog of A. nidulans FGSC A4 : AN10738, AN12062, A. fumigatus Af293 : AFUA_2g07440, A. niger CBS 513.88 : An14g00490, A. oryzae RIB40 : AO090011000949 and Aspergillus terreus NIH2624 : ATET_06853);>AFUB_098660 (PaaI_thioesterase family pr
26.7836	26.3735	26.9809	25.2877	25.3082	25.64	7	19.5	0.00358983	1.30069	26.7127	25.412	AFUA_3g09080;AFUB_040050	>AFUA_3g09080 (Ortholog of A. nidulans FGSC A4 : AN3038, A. niger CBS 513.88 : An16g02650, A. oryzae RIB40 : AO090005001341, A. niger ATCC 1015 : 56465-mRNA and Aspergillus terreus NIH2624 : ATET_01566);>AFUB_040050 (conserved hypothetical protein)
29.2154	29.1581	28.863	27.9386	27.9432	27.454	10	18.5	0.00265887	1.30021	29.0788	27.7786	AFUB_045990;AFUA_3g02330	>AFUB_045990 (chromatin remodeling complex subunit (Arp9), putative);>AFUA_3g02330 (Ortholog(s) have DNA translocase activity)
28.2653	28.0124	27.8764	26.6901	26.8621	26.7044	11	23.4	0.000507827	1.29919	28.0514	26.7522	AFUA_5g11910;AFUB_059470	>AFUA_5g11910 (Has domain(s) with predicted role in RNA processing and intracellular localization);>AFUB_059470 (DNA repair and transcription protein (Xab2), putative)
28.0744	27.2755	28.1567	26.6644	26.3574	26.5968	11	59.1	0.0118963	1.29604	27.8355	26.5395	AFUA_4g13070;AFUB_069970	>AFUA_4g13070 (Ortholog of A. nidulans FGSC A4 : AN3006, A. niger ATCC 1015 : 52618-mRNA, N. fischeri NRRL 181 : NFIA_103280 and Aspergillus terreus NIH2624 : ATET_07109);>AFUB_069970 (alpha/beta hydrolase, putative)
26.9494	28.033	27.2455	25.8428	26.333	26.1917	14	22.3	0.0221948	1.28682	27.4093	26.1225	AFUA_3g08780;AFUB_040320	>AFUA_3g08780 (Ortholog(s) have importin-alpha export receptor activity, role in protein export from nucleus, tRNA re-export from nucleus and cytoplasm, nucleus localization);>AFUB_040320 (nuclear import and export protein Msn5, putative)
34.5734	34.4945	34.4866	33.0708	33.3882	33.2402	20	51.6	0.000178538	1.28514	34.5182	33.233	AFUA_3g14490;AFUB_034740	>AFUA_3g14490 (Putative ketol acid reductoisomerase;transcript induced by exposure to human airway epithelial cells;no human homolog);>AFUB_034740 (Ketol-acid reductoisomerase)
26.5872	26.1012	25.2595	24.4537	24.6765	24.969	7	25.7	0.0366735	1.2829	25.9826	24.6997	AFUA_1g14400;AFUB_013940	>AFUA_1g14400 (Has domain(s) with predicted NAD binding, adenosylhomocysteinase activity, oxidoreductase activity, acting on the CH-OH group of donors, NAD or NADP as acceptor activity and role in oxidation-reduction process);>AFUB_013940 (hydroxyisocaproa
26.8633	27.3946	26.9136	25.6505	25.883	25.7895	14	14.7	0.00214991	1.28282	27.0572	25.7743	AFUA_4g13460;AFUB_070380	>AFUA_4g13460 (Ortholog(s) have DNA translocase activity, single-stranded DNA binding activity);>AFUB_070380 (SNF2 family helicase/ATPase, putative)
27.7977	28.5322	28.6077	26.9817	26.9755	27.1687	16	20.5	0.0087972	1.27055	28.3126	27.042	AFUA_6g13650;AFUB_001100	>AFUA_6g13650 (Has domain(s) with predicted serine-type endopeptidase activity and role in proteolysis);>AFUB_001100 (nuclear serine protease HtrA2/Nma111, putative)
27.5386	27.1103	27.8092	26.4554	25.8498	26.3587	9	13.5	0.0102806	1.26474	27.486	26.2213	AFUA_4g07540;AFUB_064630	>AFUA_4g07540 (Has domain(s) with predicted role in rRNA processing and small-subunit processome localization);>AFUB_064630 (small nucleolar ribonucleoprotein complex subunit, putative)
26.6413	27.9337	26.9986	25.8065	26.1058	25.9018	4	20.7	0.0338511	1.25317	27.1912	25.938	AFUA_6g13670;AFUB_001070	>AFUA_6g13670 (Ortholog(s) have role in endoplasmic reticulum tubular network maintenance, nuclear pore complex assembly and Golgi apparatus, cortical endoplasmic reticulum, integral to endoplasmic reticulum membrane, mitochondrion localization);>AFUB_0010
28.7178	28.5947	28.6964	27.9942	26.9438	27.3152	12	60.1	0.0155981	1.25193	28.6696	27.4177	AFUA_1g07650;AFUB_007980	>AFUA_1g07650 (Has domain(s) with predicted oxidoreductase activity and role in oxidation-reduction process);>AFUB_007980 (ketoreductase, putative)
26.8927	26.2093	26.2836	NaN	24.9167	25.5089	8	12.4	0.0392702	1.2491	26.4619	25.2128	AFUA_5g03090;AFUB_051600	>AFUA_5g03090 (Ortholog(s) have snoRNA binding activity);>AFUB_051600 (small nucleolar ribonucleoprotein complex subunit (Pwp2), putative)
26.0887	25.3437	25.5008	24.4771	24.1188	24.5936	8	8.6	0.00961226	1.24793	25.6444	24.3965	AFUB_050280;AFUA_5g01750	>AFUB_050280 (MATH and UCH domain protein, putative);>AFUA_5g01750 (Has domain(s) with predicted ubiquitin thiolesterase activity, zinc ion binding activity and role in ubiquitin-dependent protein catabolic process)
28.4934	29.6291	29.1294	27.9263	27.4832	28.1099	16	31.3	0.030081	1.24416	29.084	27.8398	AFUB_036750;AFUA_3g12420	>AFUB_036750 (endothelin-converting enzyme);>AFUA_3g12420 (Has domain(s) with predicted metalloendopeptidase activity and role in proteolysis)
28.7118	28.7257	29.1335	27.6447	27.2736	27.9338	15	53.1	0.00627431	1.2396	28.857	27.6174	AFUB_101470;AFUA_4g00970	>AFUB_101470 (IMP-specific 5-nucleotidase (Isn1), putative);>AFUA_4g00970 (Ortholog(s) have IMP 5-nucleotidase activity and role in inosine salvage, nicotinamide riboside biosynthetic process, nicotinic acid riboside biosynthetic process)
28.6251	28.9989	28.9558	27.5505	27.0717	28.2479	11	24	0.0267275	1.23654	28.8599	27.6234	AFUA_2g05670;AFUB_022700	>AFUA_2g05670 (Has domain(s) with predicted nucleic acid binding, nucleotide binding activity);>AFUB_022700 (differentiation regulator (Nrd1), putative)
28.0375	27.8146	28.2909	26.7528	26.9922	26.7037	15	31.3	0.00168067	1.23146	28.0477	26.8162	AFUA_1g14770;AFUB_014310	>AFUA_1g14770 (Ortholog(s) have role in tRNA modification and cytoplasm, nucleus localization);>AFUB_014310 (tRNA dihydrouridine synthase, putative)
30.0087	30.0045	30.2041	28.6298	29.1125	28.7904	19	68.4	0.00142249	1.22819	30.0724	28.8442	AFUA_4g03630;AFUB_099400	>AFUA_4g03630 (Putative sterol 24-C-methyltransferase with a predicted role in ergosterol biosynthesis;transcript downregulated in response to amphotericin B;induced by exposure to artemisinin;SrbA-regulated during hypoxia);>AFUB_099400 (sterol 24-c-met
26.2276	26.4494	26.4017	25.1814	25.2558	24.9612	9	28.7	0.000383758	1.22672	26.3596	25.1328	AFUA_7g04110;AFUB_089650	>AFUA_7g04110 (Ortholog(s) have alpha-glucosidase activity, role in polysaccharide biosynthetic process, protein N-linked glycosylation and endoplasmic reticulum lumen, glucosidase II complex localization);>AFUB_089650 (protein kinase C substrate, putative
27.8528	27.6503	27.5539	26.04	26.391	26.9492	15	48.9	0.0117531	1.22562	27.6857	26.46	AFUA_6g04870;AFUB_093430	>AFUA_6g04870 (Has domain(s) with predicted role in vesicle docking involved in exocytosis);>AFUB_093430 (vacuolar protein sorting-associated protein VpsB)
28.1544	28.6652	27.8963	26.9728	27.0112	27.0633	15	41.3	0.00578171	1.22285	28.2386	27.0158	AFUA_2g12610;AFUB_028270	>AFUA_2g12610 (Has domain(s) with predicted nucleotide binding, oxidoreductase activity and role in oxidation-reduction process);>AFUB_028270 (NADPH-adrenodoxin reductase, putative)
27.1504	26.8765	27.1377	25.8906	25.7617	25.8477	12	16	0.000228455	1.22159	27.0549	25.8333	AFUA_3g09720;AFUB_039450	>AFUA_3g09720 (Ortholog of A. nidulans FGSC A4 : AN3082, A. niger CBS 513.88 : An16g03340, A. oryzae RIB40 : AO090005001277, A. niger ATCC 1015 : 41125-mRNA and Aspergillus terreus NIH2624 : ATET_04493);>AFUB_039450 (cleavage and polyadenylylation specific
26.798	26.2021	27.2847	25.0365	25.6565	25.9403	12	37.3	0.0415957	1.21717	26.7616	25.5444	AFUA_2g07680;AFUB_023720	>AFUA_2g07680 (L-ornithine N5-oxygenase;first committed step in siderophore biosynthesis;essential for virulence;induced by exposure to human airway epithelial cells;expression up-regulated by iron starvation;activated by L-arginine;SrbA-regulated);>
25.8517	26.4939	26.4563	24.9875	24.9855	25.1794	7	25.6	0.00503833	1.21649	26.2673	25.0508	AFUA_4g11500;AFUB_068520	>AFUA_4g11500 (Ortholog(s) have 3-keto sterol reductase activity, role in ergosterol biosynthetic process and endoplasmic reticulum membrane, mitochondrial outer membrane localization);>AFUB_068520 (3-ketosteroid reductase)
26.8579	27.4719	27.4105	26.3881	26.0296	25.6792	9	43.4	0.0127069	1.21446	27.2468	26.0323	AFUA_4g12240;AFUB_069210	>AFUA_4g12240 (Has domain(s) with predicted hydrolase activity, acting on carbon-nitrogen (but not peptide) bonds activity and role in nitrogen compound metabolic process);>AFUB_069210 (nitrilase, putitive)
29.5048	29.7443	29.9241	28.5368	28.4938	28.5029	33	31.3	0.000577115	1.21323	29.7244	28.5112	AFUA_3g05890;AFUB_043140	>AFUA_3g05890 (Has domain(s) with predicted role in regulation of transcription elongation, DNA-dependent, regulation of transcription from RNA polymerase II promoter);>AFUB_043140 (transcription elongation factor SPT6, putative)
29.1005	29.0889	29.4583	27.3166	28.764	27.9292	10	39.5	0.0499615	1.21264	29.2159	28.0033	AFUA_2g09090;AFUB_024970	>AFUA_2g09090 (Ortholog(s) have role in mitochondrion inheritance, negative regulation of proteolysis, protein folding, replicative cell aging and mitochondrial inner membrane localization);>AFUB_024970 (prohibitin, putative)
27.2042	27.1236	27.6726	26.2361	26.1849	25.9658	5	16.8	0.00318081	1.2045	27.3335	26.129	AFUA_6g08680;AFUB_074640	>AFUA_6g08680 (Has domain(s) with predicted phosphatase activator activity);>AFUB_074640 (phosphotyrosyl phosphatase activator)
31.0213	30.7578	31.0272	29.7014	29.6731	29.8186	28	56.5	0.000265854	1.20443	30.9354	29.731	AFUA_6g10990;AFUB_077020	>AFUA_6g10990 (Has domain(s) with predicted FMN binding, iron ion binding, oxidoreductase activity and role in oxidation-reduction process);>AFUB_077020 (NADPH cytochrome P450 reductase (CprA), putative)
28.7676	28.5054	28.3773	27.2865	27.472	27.2803	26	29	0.00077762	1.20382	28.5501	27.3463	AFUA_7g06020;AFUB_091600	>AFUA_7g06020 (Ortholog(s) have nuclear pore localization);>AFUB_091600 (non-repetitive nucleoporin, putative)
29.7259	29.685	29.5908	28.7419	28.409	28.2521	13	60.7	0.00131951	1.19956	29.6672	28.4677	AFUA_5g11210;AFUB_058780	>AFUA_5g11210 (Ortholog(s) have cytoplasm, nucleus localization);>AFUB_058780 (molybdopterin binding domain protein)
32.9661	33.0405	33.3775	31.8877	31.9168	31.9936	28	82.4	0.000787456	1.19533	33.128	31.9327	AFUB_038500;AFUA_3g10660	>AFUB_038500 (hydroxymethylglutaryl-CoA synthase, putative);>AFUA_3g10660 (Putative hydroxymethyl glutaryl-coenzyme A synthase with a predicted role in ergosterol biosynthesis;SrbA-regulated during hypoxia)
27.294	26.7854	26.001	25.661	25.2971	25.5503	9	24.6	0.0382708	1.19066	26.6935	25.5028	AFUA_1g04520;AFUB_004860	>AFUA_1g04520 (Ortholog of A. nidulans FGSC A4 : AN0434, A. niger CBS 513.88 : An01g03590, A. oryzae RIB40 : AO090003000871, A. niger ATCC 1015 : 170577-mRNA and Aspergillus terreus NIH2624 : ATET_03744);>AFUB_004860 (conserved hypothetical protein)
27.3459	27.4158	27.859	27.0235	26.0054	26.028	18	9.3	0.0331436	1.18791	27.5402	26.3523	AFUA_5g07180;AFUB_054740	>AFUA_5g07180 (Ortholog of A. nidulans FGSC A4 : AN2226, A. oryzae RIB40 : AO090701000253, A. niger ATCC 1015 : 45093-mRNA-213953-mRNA and Aspergillus terreus NIH2624 : ATET_09325);>AFUB_054740 (THO complex component (Rlr1), putative)
30.7675	30.695	30.2952	29.4375	29.3308	29.4425	18	48.3	0.00144769	1.18228	30.5859	29.4036	AFUA_4g12010;AFUB_069000	>AFUA_4g12010 (Putative 2-oxo acid dehydrogenases acyltransferase with a predicted role in the citric acid cycle;transcript up-regulated in conidia exposed to neutrophils);>AFUB_069000 (2-oxo acid dehydrogenases acyltransferase, putative)
27.1047	27.7238	27.2962	26.3988	25.734	26.4643	7	20.6	0.0165952	1.17588	27.3749	26.199	AFUA_4g13500;AFUB_070420	>AFUA_4g13500 (Putative aldehyde dehydrogenase;transcript up-regulated in conidia exposed to neutrophils);>AFUB_070420 (aldehyde dehydrogenase, putative)
27.4101	26.892	27.2399	25.951	25.9739	26.1189	6	12.2	0.00194019	1.16608	27.1807	26.0146	AFUA_5g13340;AFUB_061050	>AFUA_5g13340 (Ortholog(s) have protein serine/threonine phosphatase activity);>AFUB_061050 (protein phosphatase 2C, putative)
30.615	30.8169	30.8318	29.6915	29.6305	29.4438	8	66.2	0.000336246	1.16598	30.7546	29.5886	AFUA_2g16530;AFUB_032210	>AFUA_2g16530 (Has domain(s) with predicted DNA binding, cyanate hydratase activity, hydro-lyase activity and role in cyanate metabolic process);>AFUB_032210 (cyanate hydratase, putative)
27.6024	27.3282	26.3317	25.9794	25.8662	25.9265	8	27.4	0.0398348	1.16337	27.0874	25.924	AFUA_5g12350;AFUB_059970	>AFUA_5g12350 (Ortholog(s) have ribonucleoside-diphosphate reductase activity, thioredoxin disulfide as acceptor activity, role in deoxyribonucleotide biosynthetic process and nucleus, ribonucleoside-diphosphate reductase complex localization);>AFUB_059970
26.6728	26.7538	27.1975	25.8035	25.5461	25.7901	7	30	0.00317632	1.16145	26.8747	25.7132	AFUA_4g08590;AFUB_065680	>AFUA_4g08590 (Has domain(s) with predicted DNA binding activity, role in regulation of transcription, DNA-dependent and chromatin, nucleus localization);>AFUB_065680 (AT DNA binding protein (Thy28), putative)
27.9696	27.2742	27.9527	26.7049	26.3237	26.6873	17	50	0.0112243	1.16022	27.7322	26.5719	AFUA_7g03740;AFUB_089270	>AFUA_7g03740 (Putative 14-alpha demethylase with a predicted role in ergosterol biosynthesis;transcript upregulated in response to amphotericin B;SrbA-regulated during hypoxia);>AFUB_089270 (14-alpha sterol demethylase Cyp51B)
27.3634	27.8258	27.8243	26.6369	26.4847	26.4226	7	32.7	0.00225794	1.15649	27.6712	26.5147	AFUA_1g05530;AFUB_005870	>AFUA_1g05530 (Ortholog(s) have nicotinamide riboside hydrolase activity, nicotinic acid riboside hydrolase activity, uridine nucleosidase activity);>AFUB_005870 (uridine nucleosidase Urh1, putative)
29.7903	29.7016	29.6216	28.7693	28.3651	28.516	16	52.8	0.000826909	1.15437	29.7045	28.5501	AFUA_4g10730;AFUB_067810	>AFUA_4g10730 (Ortholog(s) have ATP-dependent 3-5 DNA helicase activity, ATP-dependent 5-3 DNA helicase activity and role in box C/D snoRNP assembly, histone exchange, regulation of transcription from RNA polymerase II promoter);>AFUB_067810 (AAA famil
26.5302	25.8452	26.5083	24.7441	25.2129	25.4669	8	21.7	0.0202096	1.15327	26.2945	25.1413	AFUB_043850;AFUA_3g04110	>AFUB_043850 (rRNA processing protein Bystin, putative);>AFUA_3g04110 (Ortholog(s) have snoRNA binding activity and role in endonucleolytic cleavage in ITS1 to separate SSU-rRNA from 5.8S rRNA and LSU-rRNA from tricistronic rRNA transcript (SSU-rRNA, 5.8S
27.0987	27.0109	27.6599	25.9211	26.2912	26.0976	8	35.2	0.00737802	1.1532	27.2565	26.1033	AFUA_7g02490;AFUB_089030	>AFUA_7g02490 (Ortholog(s) have protein domain specific binding activity, role in mitochondrial proton-transporting ATP synthase complex assembly and mitochondrion localization);>AFUB_089030 (ATP12 ATPase)
26.9553	27.4111	27.6674	26.7104	26.1938	25.6705	8	13.7	0.0343218	1.15298	27.3446	26.1916	AFUA_4g11850;AFUB_068850	>AFUA_4g11850 (Has domain(s) with predicted sequence-specific DNA binding RNA polymerase II transcription factor activity, zinc ion binding activity, role in regulation of transcription, DNA-dependent and nucleus localization);>AFUB_068850 (C6 finger domai
25.4347	NaN	25.9252	24.1706	24.7074	24.7097	6	11.4	0.0298996	1.15073	25.68	24.5292	AFUA_6g08640;AFUB_074600	>AFUA_6g08640 (Ortholog(s) have metalloendopeptidase activity, role in cellular iron ion homeostasis, protein processing involved in protein targeting to mitochondrion and mitochondrion localization);>AFUB_074600 (metallopeptidase Mip1)
28.2556	28.3597	27.4064	26.8837	27.1197	26.58	10	15.9	0.0280012	1.14608	28.0072	26.8611	AFUA_4g11012;AFUB_068070	>AFUA_4g11012 (Ortholog of A. nidulans FGSC A4 : AN5631, A. niger CBS 513.88 : An04g05660, A. oryzae RIB40 : AO090003001117, A. niger ATCC 1015 : 204770-mRNA and Aspergillus terreus NIH2624 : ATET_03975);>AFUB_068070 (Sit4-associated protein (Sap185), puta
29.6255	29.8201	29.0323	28.5024	28.2608	28.2847	12	43.8	0.0101053	1.14337	29.4926	28.3493	AFUA_7g04090;AFUB_089630	>AFUA_7g04090 (Has domain(s) with predicted mitochondrion localization);>AFUB_089630 (conserved hypothetical protein)
28.0909	28.135	28.4011	27.091	26.7512	27.3559	16	22.5	0.00464147	1.14293	28.209	27.0661	AFUA_1g03590;AFUB_004000	>AFUA_1g03590 (Ortholog(s) have protein transporter activity, structural constituent of nuclear pore activity, role in transcription factor import into nucleus and cytoplasm, mitotic spindle, nuclear pore localization);>AFUB_004000 (importin 11, putative)
28.128	28.5248	28.5099	27.2136	27.2724	27.2516	17	36.9	0.000954325	1.14168	28.3876	27.2459	AFUA_3g07140;AFUB_041910	>AFUA_3g07140 (Upstream activator of conidiation;required for proper regulation of brlA transcript levels;calcium induced);>AFUB_041910 (extracellular developmental signal biosynthesis protein FluG)
27.0092	26.4016	26.6183	25.5175	25.4131	25.6839	11	16.4	0.00425418	1.13822	26.6764	25.5382	AFUA_1g14990;AFUB_014550	>AFUA_1g14990 (Has domain(s) with predicted ATP binding, ATP-dependent helicase activity, nucleic acid binding activity);>AFUB_014550 (ATP-dependent RNA helicase (Drs1), putative)
26.6406	26.963	27.6889	26.2321	25.8932	25.7733	5	24.1	0.0289297	1.13128	27.0975	25.9662	AFUA_4g03890;AFUB_099130	>AFUA_4g03890 (Ortholog of A. nidulans FGSC A4 : AN7108, A. niger CBS 513.88 : An14g01000, Aspergillus terreus NIH2624 : ATET_02220 and A. niger ATCC 1015 : 186114-mRNA);>AFUB_099130 (conserved hypothetical protein)
34.9206	35.0491	35.2172	33.9436	33.8063	34.0555	44	66.6	0.000550576	1.12717	35.0623	33.9351	AFUB_076690;AFUA_6g10650	>AFUB_076690 (ATP citrate lyase, subunit 1, putative);>AFUA_6g10650 (Putative ATP citrate lyase, subunit 1;protein induced by heat shock)
27.7966	27.7376	27.2954	26.4732	26.5102	26.4763	9	45.8	0.00209896	1.12328	27.6099	26.4866	AFUA_5g01740;AFUB_050270	>AFUA_5g01740 (Putative deoxyhypusine synthase);>AFUB_050270 (deoxyhypusine synthase, putative)
28.5538	28.5583	27.7414	27.164	27.1035	27.2162	5	44.8	0.0147662	1.12324	28.2845	27.1613	AFUA_4g10240;AFUB_067360	>AFUA_4g10240 (Ortholog(s) have mRNA binding activity, role in nuclear mRNA splicing, via spliceosome and U1 snRNP, U2-type prespliceosome, U4/U6 x U5 tri-snRNP complex, U5 snRNP, commitment complex localization);>AFUB_067360 (small nuclear ribonucleoprote
29.3868	28.7675	28.4746	27.6882	27.908	27.6828	9	65.2	0.0160819	1.11663	28.8763	27.7597	AFUB_059720;AFUA_5g12130	>AFUB_059720 (alpha-galactosidase, putative);>AFUA_5g12130 (Ortholog(s) have GTPase activity and role in endocytosis, piecemeal microautophagy of nucleus, regulation of vacuole fusion, non-autophagic, vacuole fusion, non-autophagic, vacuole inheritance)
31.7227	32.6034	31.6649	30.7457	30.849	31.0504	11	54.7	0.0243842	1.11528	31.997	30.8817	AFUA_5g06010;AFUB_053550	>AFUA_5g06010 (Ortholog(s) have ribosomal large subunit binding activity);>AFUB_053550 (translation initiation factor eIF-6, putative)
28.0481	28.8773	28.2985	27.346	27.114	27.4223	8	77.5	0.0132253	1.11383	28.4079	27.2941	AFUA_5g08240;AFUB_055790	>AFUA_5g08240 (Ortholog(s) have ADP-ribose diphosphatase activity, role in ribose phosphate metabolic process and mitochondrion, nucleus localization);>AFUB_055790 (MutT/nudix family protein)
30.4823	30.5272	30.3455	29.6368	29.2927	29.0997	20	56.7	0.00263169	1.10863	30.4517	29.3431	AFUA_1g14920;AFUB_014460	>AFUA_1g14920 (Putative peptidase D;induced by growth on BSA as a sole nitrogen source);>AFUB_014460 (peptidase D, putative)
24.7841	24.8995	25.8146	24.1851	24.0138	23.9747	7	20.7	0.0289734	1.10821	25.1661	24.0579	AFUA_3g09360;AFUB_039770	>AFUA_3g09360 (Ortholog(s) have ATP binding, ATPase activity, protein homodimerization activity);>AFUB_039770 (vacuolar sorting ATPase Vps4, putative)
29.9474	29.9776	30.2016	28.8883	28.9697	28.9543	20	52.8	0.000192903	1.10478	30.0422	28.9374	AFUA_5g08610;AFUB_056150	>AFUA_5g08610 (Ortholog(s) have mitochondrial outer membrane localization);>AFUB_056150 (ThiF domain protein, putative)
26.3106	25.9474	25.3949	24.7128	24.7816	24.8829	6	18.8	0.0156982	1.09187	25.8843	24.7924	AFUA_2g02890;AFUB_019970	>AFUA_2g02890 (Ortholog(s) have tRNA 2-phosphotransferase activity, role in tRNA splicing, via endonucleolytic cleavage and ligation and cytoplasm, nucleus localization);>AFUB_019970 (tRNA splicing 2 phosphotransferase 1)
25.0974	25.4074	NaN	24.1599	24.1625	NaN	3	7.3	0.0195849	1.09124	25.2524	24.1612	AFUB_072490;AFUA_6g06560	>AFUB_072490 (conserved hypothetical protein);>AFUA_6g06560 (Ortholog of A. nidulans FGSC A4 : AN10715, A. niger CBS 513.88 : An03g03300, A. oryzae RIB40 : AO090003000028, A. niger ATCC 1015 : 57126-mRNA and Aspergillus carbonarius ITEM 5010 : Acar5010_045
27.7701	27.5203	27.2696	26.344	26.4241	26.5193	8	41.6	0.00205064	1.09086	27.52	26.4291	AFUA_5g07470;AFUB_055020	>AFUA_5g07470 (Ortholog(s) have 2,4-dienoyl-CoA reductase (NADPH) activity, role in ascospore formation, fatty acid catabolic process and peroxisomal matrix localization);>AFUB_055020 (oxidoreductase, short-chain dehydrogenase/reductase family)
30.662	30.8215	30.6734	29.422	29.7429	29.7209	6	15	0.00070326	1.09034	30.719	29.6286	AFUA_1g03570;AFUB_003980	>AFUA_1g03570 (Putative acid phosphatase);>AFUB_003980 (acid phosphatase PHOa)
28.7048	29.7288	29.319	27.8803	28.2725	28.3473	9	70.1	0.030612	1.08414	29.2509	28.1667	AFUA_1g06350;AFUB_006730	>AFUA_1g06350 (Ortholog of A. nidulans FGSC A4 : AN10518, A. niger CBS 513.88 : An18g05000, A. oryzae RIB40 : AO090001000412, A. niger ATCC 1015 : 212098-mRNA and N. fischeri NRRL 181 : NFIA_018360);>AFUB_006730 (pathogenesis associated protein Cap20, puta
28.0704	27.7855	NaN	26.9707	26.9422	26.6328	7	9.1	0.00864017	1.07933	27.9279	26.8486	AFUA_2g11760;AFUB_027510	>AFUA_2g11760 (Ortholog(s) have ubiquitin-specific protease activity);>AFUB_027510 (signal transduction protein BroA, putative)
31.0154	31.2293	31.1328	30.0616	29.9731	30.1309	30	56.7	0.000154261	1.07066	31.1259	30.0552	AFUA_5g02360;AFUB_050890	>AFUA_5g02360 (Ortholog(s) have role in vacuole organization);>AFUB_050890 (vacuolar dynamin-like GTPase VpsA, putative)
27.7666	28.0758	28.5369	26.8931	27.3005	26.9808	13	20.9	0.0139523	1.06833	28.1264	27.0581	AFUB_074950;AFUA_6g09000	>AFUB_074950 (PHD finger domain protein, putative);>AFUA_6g09000 (Ortholog(s) have methylated histone residue binding activity and role in negative regulation of transcription from RNA polymerase II promoter)
33.2282	33.6136	32.7132	32.1934	32.1358	32.0234	19	34	0.0158624	1.06749	33.185	32.1175	AFUA_3g14680;AFUB_034540	>AFUA_3g14680 (Putative secreted lysophospholipase B;transcript induced by lecithin and by voriconazole;hypoxia induced protein;induced by exposure to artemisinin);>AFUB_034540 (lysophospholipase Plb3)
25.7869	25.9646	26.6642	25.4251	25.1494	24.6498	4	24.9	0.038744	1.06385	26.1386	25.0747	AFUA_2g03210;AFUB_020280	>AFUA_2g03210 (Ortholog(s) have role in positive regulation of transcription from RNA polymerase II promoter, telomere maintenance and EKC/KEOPS complex localization);>AFUB_020280 (conserved hypothetical protein)
27.9043	27.1365	27.461	26.1573	26.3921	26.7655	25	30.1	0.0201985	1.0623	27.5006	26.4383	AFUA_1g13060;AFUB_012540	>AFUA_1g13060 (Has domain(s) with predicted ATP binding, DNA binding, helicase activity, zinc ion binding activity, role in nuclear-transcribed mRNA catabolic process, nonsense-mediated decay and cytoplasm localization);>AFUB_012540 (regulator of nonsense
28.538	28.8071	27.7686	27.1363	27.557	27.2641	11	46	0.0348728	1.05209	28.3712	27.3191	AFUA_6g05340;AFUB_092940	>AFUA_6g05340 (Ortholog(s) have tryptophan-tRNA ligase activity, role in mitochondrial tryptophanyl-tRNA aminoacylation and mitochondrion localization);>AFUB_092940 (tryptophanyl-tRNA synthetase, putative)
30.756	31.3127	30.6991	30.2887	29.4525	29.8756	5	39.6	0.0277953	1.05031	30.9226	29.8723	AFUA_1g06580;AFUB_006960	>AFUA_1g06580 (Ortholog of A. nidulans FGSC A4 : AN4252, AN10165, A. fumigatus Af293 : AFUA_1g11910, A. niger CBS 513.88 : An18g05640, An08g04120 and A. oryzae RIB40 : AO090001000456, AO090001000373);>AFUB_006960 (high expression lethality protein Hel10, p
29.738	29.8188	30.1593	28.8842	28.7864	28.8988	9	47.6	0.00143091	1.0489	29.9054	28.8565	AFUB_024850	>AFUB_024850 (isochorismatase family hydrolase, putative)
26.6664	26.8767	27.6696	26.1484	25.7433	26.1776	11	21.3	0.0355988	1.04778	27.0709	26.0231	AFUA_5g07740;AFUB_055270	>AFUA_5g07740 (Ku70, component of the nonhomologous end-joining machinery;mutants display an increased rate of homologous recombination);>AFUB_055270 (DSB repair complex subunit Ku70, putative)
27.2764	27.446	28.0921	26.3648	26.4644	26.8459	11	49.6	0.0222204	1.04649	27.6048	26.5583	AFUA_7g02280;AFUB_088830	>AFUA_7g02280 (Ortholog of A. nidulans FGSC A4 : AN9085, A. niger CBS 513.88 : An12g00370, A. oryzae RIB40 : AO090038000606, A. niger ATCC 1015 : 56974-mRNA and Aspergillus terreus NIH2624 : ATET_01860);>AFUB_088830 (U5 snRNP complex subunit, putative)
27.0346	28.0686	27.538	26.5909	26.4094	26.5185	5	15.6	0.0264499	1.04079	27.5471	26.5063	AFUA_5g01200;AFUB_049670	>AFUA_5g01200 (Putative carboxypeptidase S1;predicted signal sequence for secretion;induced by growth on BSA as a sole nitrogen source);>AFUB_049670 (carboxypeptidase S1, putative)
29.4792	29.4615	29.2153	28.3282	28.4143	28.2924	10	27.1	0.000356675	1.04038	29.3853	28.345	AFUB_048180;AFUA_3g00270	>AFUB_048180 (GPI-anchored cell wall beta-1,3-endoglucanase EglC);>AFUA_3g00270 (Cell wall glucanase;predicted glycophosphatidylinositol (GPI)-anchor;secreted protein)
29.4912	29.5414	29.6662	28.4248	28.4313	28.7373	17	60.7	0.000856885	1.03513	29.5663	28.5311	AFUA_6g06890;AFUB_072820	>AFUA_6g06890 (Has domain(s) with predicted structural constituent of ribosome activity, role in translation and ribosome localization);>AFUB_072820 (KOW motif domain protein)
NaN	25.843	26.2082	25.0191	25.2127	24.7409	10	27.1	0.018885	1.03471	26.0256	24.9909	AFUA_5g03410;AFUB_051930	>AFUA_5g03410 (Has domain(s) with predicted manganese ion binding, pyrophosphatase activity and cytoplasm localization);>AFUB_051930 (exopolyphosphatase, putative)
31.9613	32.2005	32.2232	31.0984	31.0501	31.1352	16	78.5	0.000291485	1.03373	32.1283	31.0946	AFUA_2g11290;AFUB_027050	>AFUA_2g11290 (Orotate phosphoribosyltransferase 1;role in pyrimidine base biosynthesis;no human homolog);>AFUB_027050 (orotate phosphoribosyltransferase)
28.4331	29.2317	29.3678	27.9011	27.9806	28.0523	8	66.1	0.0248151	1.03288	29.0109	27.978	AFUA_5g09530;AFUB_057080	>AFUA_5g09530 (Protein of unknown function, phoB-regulated);>AFUB_057080 (conserved hypothetical protein)
30.8456	30.7933	30.9249	29.7067	29.8734	29.8933	51	50.8	0.000127287	1.03007	30.8546	29.8245	AFUA_2g15590;AFUB_031240	>AFUA_2g15590 (Putative sulphite reductase);>AFUB_031240 (sulfite reductase, putative)
25.3704	26.0849	NaN	24.6394	24.5247	24.9295	3	13.1	0.0444119	1.02974	25.7276	24.6979	AFUB_014160;AFUA_1g14630	>AFUB_014160 (tRNAHis guanylyltransferase Thg1, putative);>AFUA_1g14630 (Ortholog(s) have tRNA guanylyltransferase activity, role in tRNA modification and cytoplasm, nucleus localization)
27.0345	NaN	26.8603	25.8988	25.7868	26.0723	8	30.9	0.0037927	1.02813	26.9474	25.9193	AFUA_6g03640;AFUB_094660	>AFUA_6g03640 (Ortholog(s) have role in biotin biosynthetic process and peroxisome localization);>AFUB_094660 (aminotransferase, putative)
25.9699	25.3611	26.3929	25.1755	24.7848	24.6944	6	30.3	0.0375068	1.02302	25.9079	24.8849	AFUA_2g15980;AFUB_031660	>AFUA_2g15980 (Has domain(s) with predicted 3-5-exoribonuclease activity, RNA binding activity and role in RNA processing);>AFUB_031660 (3 exoribonuclease family protein)
27.4496	27.9594	26.8686	26.2105	26.4937	26.5137	14	28.1	0.0365494	1.01987	27.4258	26.406	AFUA_4g06070;AFUB_063180	>AFUA_4g06070 (Ortholog(s) have role in regulation of translational elongation and cytosolic ribosome localization);>AFUB_063180 (translation initiation regulator (Gcn20), putative)
30.3685	30.7885	30.9233	29.6612	29.62	29.7478	20	52.5	0.00403113	1.01709	30.6934	29.6764	AFUA_1g06780;AFUB_007160	>AFUA_1g06780 (Has domain(s) with predicted catalytic activity and role in metabolic process);>AFUB_007160 (CBS and PB1 domain protein)
28.5492	28.2039	28.054	27.3782	27.0811	27.2972	16	48.8	0.00404163	1.01686	28.269	27.2522	AFUA_4g08490;AFUB_065590	>AFUA_4g08490 (Putative acyl-CoA dehydrogenase;transcript up-regulated in conidia exposed to neutrophils);>AFUB_065590 (acyl-CoA dehydrogenase, putative)
NaN	26.1664	26.39	25.1379	25.3097	25.346	5	26.5	0.00327876	1.01366	26.2782	25.2645	AFUA_1g14600;AFUB_014130	>AFUA_1g14600 (Transcription initiation factor IID);>AFUB_014130 (transcription initiation factor TFIID, 31kD subunit, putative)
26.0799	25.694	26.212	24.4046	25.151	25.3928	4	14.2	0.039268	1.0125	25.9953	24.9828	AFUA_4g12110;AFUB_069100	>AFUA_4g12110 (Ortholog of A. nidulans FGSC A4 : AN10433, A. niger CBS 513.88 : An01g07380, A. oryzae RIB40 : AO090003000997 and Aspergillus terreus NIH2624 : ATET_03854);>AFUB_069100 (TPR domain protein)
28.27	28.2645	28.6629	27.3266	27.292	27.5582	11	20.9	0.00297487	1.00685	28.3991	27.3923	AFUA_2g11180;AFUB_026940	>AFUA_2g11180 (Developmental regulator;required for normal conidiophore development;calcium induced);>AFUB_026940 (developmental regulator FlbA)
30.9696	30.8036	30.651	31.7742	31.8536	31.8076	31	69	0.000451117	-1.00375	30.8081	31.8118	AFUA_3g05370;AFUB_043630	>AFUA_3g05370 (Putative dihydrolipoamide succinyltransferase;reacts with rabbit immunosera exposed to A. fumigatus conidia;hypoxia induced protein;transcript induced by exposure to human airway epithelial cells);>AFUB_043630 (dihydrolipoamide succinyltr
31.8564	31.8781	31.9471	32.8995	32.8959	32.8981	10	58.4	3.29475e-06	-1.00394	31.8939	32.8978	AFUA_3g11260;AFUB_037910;AFUA_4g10350;AFUB_067450	>AFUA_3g11260 (Ubiquitin);>AFUB_037910 (ubiquitin (UbiC), putative);>AFUA_4g10350 (Polyubiquitin;calcium induced);>AFUB_067450 (polyubiquitin UbiD/Ubi4, putative)
29.7162	29.5395	29.9606	30.7386	30.7955	30.727	20	88.5	0.00121026	-1.01495	29.7387	30.7537	AFUA_1g08980;AFUB_008400	>AFUA_1g08980 (UPF0160 domain protein);>AFUB_008400 (UPF0160 domain protein MYG1, putative)
26.3463	26.3009	26.4426	27.484	27.4388	27.2255	15	51.4	0.000346224	-1.01949	26.3633	27.3828	AFUA_4g05940;AFUB_063040	>AFUA_4g05940 (Has domain(s) with predicted nucleotidyltransferase activity and role in biosynthetic process);>AFUB_063040 (phosphoethanolamine)
29.8831	29.8553	29.3376	31.0802	30.6787	30.3765	51	61.9	0.019528	-1.01979	29.692	30.7118	AFUA_4g10770;AFUB_067850	>AFUA_4g10770 (Putative fatty acid oxygenase;5,8-linoleate diol synthase (5,8-LDS);responsible for the formation of psi factor;transcript induced by voriconazole);>AFUB_067850 (fatty acid oxygenase PpoA, putative)
29.8741	29.5781	29.908	30.6689	30.8748	30.8769	31	64.8	0.00124414	-1.02012	29.7867	30.8069	AFUA_2g16020;AFUB_031700	>AFUA_2g16020 (Putative heat shock protein;transcript induced during conidial germination);>AFUB_031700 (t-complex protein 1, alpha subunit, putative)
28.5709	28.6144	28.5197	29.4792	29.6189	29.6806	15	79	9.78365e-05	-1.02453	28.5683	29.5929	AFUA_5g02870;AFUB_051390	>AFUA_5g02870 (Has domain(s) with predicted nucleotide binding, oxidoreductase activity and role in oxidation-reduction process);>AFUB_051390 (oxidoreductase, short-chain dehydrogenase/reductase family)
28.4161	28.3438	28.5464	29.5283	29.4108	29.4428	24	64.1	0.000118619	-1.02521	28.4354	29.4606	AFUA_6g02380;AFUB_095960	>AFUA_6g02380 (Has domain(s) with predicted ubiquitin thiolesterase activity and role in ubiquitin-dependent protein catabolic process);>AFUB_095960 (ubiquitin C-terminal hydrolase, putative)
29.5158	29.4942	29.5159	30.4403	30.6359	30.5388	12	70.5	5.49756e-05	-1.02968	29.5086	30.5383	AFUA_7g02310;AFUB_088870	>AFUA_7g02310 (Putative adenine phosphoribosyltransferase 1;transcript induced by exposure to human airway epithelial cells;induced by gliotoxin exposure);>AFUB_088870 (adenine phosphoribosyltransferase 1)
26.9891	27.3365	27.5903	28.2405	28.3504	28.4215	13	53	0.00476922	-1.03222	27.3053	28.3375	AFUA_2g11560;AFUB_027310	>AFUA_2g11560 (Has domain(s) with predicted UDP-glucose:hexose-1-phosphate uridylyltransferase activity, zinc ion binding activity and role in galactose metabolic process);>AFUB_027310 (galactose-1-phosphate uridylyltransferase)
29.8353	29.8832	29.7384	31.0262	30.8496	30.6854	33	65.8	0.000645399	-1.03475	29.819	30.8537	AFUA_1g15000;AFUB_014560	>AFUA_1g15000 (Putative isopropylmalate synthase;transcript highly induced during conidial germination;SrbA-regulated during hypoxia);>AFUB_014560 (2-isopropylmalate synthase)
24.8748	24.5464	25.1346	25.8822	25.7386	26.0462	4	4.3	0.00568542	-1.03709	24.8519	25.889	AFUA_5g10460;AFUB_058050	>AFUA_5g10460 (Ortholog of A. nidulans FGSC A4 : AN10292, AN7172, A. niger CBS 513.88 : An14g02030, An14g04320, A. oryzae RIB40 : AO090011000125, AO090010000491 and A. niger ATCC 1015 : 41626-mRNA);>AFUB_058050 (conserved hypothetical protein)
28.3979	28.277	28.4988	29.4701	29.3638	29.4562	12	53.8	0.000136252	-1.0388	28.3913	29.4301	AFUA_7g04650;AFUB_090190	>AFUA_7g04650 (Ortholog(s) have endopeptidase activity and role in proteasomal ubiquitin-dependent protein catabolic process, proteasomal ubiquitin-independent protein catabolic process);>AFUB_090190 (proteasome component Pre3, putative)
25.9436	26.3599	25.4237	26.9577	26.8559	27.0525	13	19.2	0.0194113	-1.04627	25.9091	26.9554	AFUB_031500;AFUA_2g15840	>AFUB_031500 (HET-C domain protein HetC);>AFUA_2g15840 (Ortholog of A. nidulans FGSC A4 : AN9067/tinC, AN2167/hetC, A. fumigatus Af293 : AFUA_7g02570, A. niger CBS 513.88 : An15g06140 and A. oryzae RIB40 : AO090038000633, AO090012000230)
27.119	26.9061	26.9175	28.313	27.6268	28.157	14	36.2	0.00862669	-1.05138	26.9809	28.0323	AFUA_2g03650;AFUB_020730	>AFUA_2g03650 (Ortholog of A. nidulans FGSC A4 : AN3821, A. niger CBS 513.88 : An07g08220, A. oryzae RIB40 : AO090120000220, A. niger ATCC 1015 : 209441-mRNA and Aspergillus terreus NIH2624 : ATET_09524);>AFUB_020730 (Golgi to endosome transport protein (E
26.6796	26.3953	26.6439	27.523	27.848	27.5066	5	73	0.00179659	-1.0529	26.573	27.6258	AFUA_5g12895;AFUB_060610	>AFUA_5g12895 (Ortholog of A. nidulans FGSC A4 : AN6827, A. niger CBS 513.88 : An14g06460, A. oryzae RIB40 : AO090120000399, A. niger ATCC 1015 : 49450-mRNA and Aspergillus terreus NIH2624 : ATET_01996);>AFUB_060610 (conserved hypothetical protein)
32.3759	32.517	32.8603	33.474	33.6219	33.8164	20	60.2	0.00381772	-1.05302	32.5844	33.6374	AFUA_3g06840;AFUB_042210	>AFUA_3g06840 (Putative cytosolic small ribosomal subunit S4);>AFUB_042210 (40S ribosomal protein S4, putative)
26.2706	25.8443	25.7502	26.9025	27.0709	27.0727	9	39.4	0.00334907	-1.06034	25.955	27.0154	AFUA_2g10520;AFUB_026310	>AFUA_2g10520 (Putative urate oxidase;immunoreactive protein);>AFUB_026310 (urate oxydase UaZ)
30.5761	30.3437	30.4913	31.4839	31.5808	31.5283	19	76.5	0.00013357	-1.06062	30.4704	31.531	AFUA_5g07300;AFUB_054850	>AFUA_5g07300 (Electron transfer flavoprotein, beta subunit);>AFUB_054850 (electron transfer flavoprotein, beta subunit, putative)
25.4252	24.841	24.9188	26.0794	26.0539	26.2366	5	41.4	0.00521331	-1.06162	25.0617	26.1233	AFUA_4g12810;AFUB_069730	>AFUA_4g12810 (Ortholog(s) have structural constituent of ribosome activity and mitochondrial large ribosomal subunit localization);>AFUB_069730 (50S ribosomal protein L36, putative)
28.3451	28.5498	28.4073	29.3959	29.4739	29.6324	15	62.1	0.000319627	-1.06668	28.434	29.5007	AFUB_040500;AFUA_3g08600	>AFUB_040500 (translational initiation factor 2 beta);>AFUA_3g08600 (Translational initiation factor 2 beta)
23.0933	23.0996	23.163	24.2304	24.2048	24.1269	3	17.1	9.78872e-06	-1.06876	23.1186	24.1874	AFUA_2g09760;AFUB_025610	>AFUA_2g09760 (Has domain(s) with predicted structural constituent of ribosome activity, role in translation and ribosome localization);>AFUB_025610 (conserved hypothetical protein)
NaN	23.2949	23.6319	24.3822	24.6822	NaN	3	9.2	0.0417846	-1.06882	23.4634	24.5322	AFUA_1g07195;AFUB_007550	>AFUA_1g07195 (Has domain(s) with predicted transferase activity, transferring phosphorus-containing groups activity);>AFUB_007550 (conserved hypothetical protein)
26.9009	27.1773	27.4199	28.1652	28.3038	28.2425	6	42.6	0.00231058	-1.07113	27.166	28.2372	AFUA_6g10300;AFUB_076350	>AFUA_6g10300 (Allergen Asp f 28;putative thioredoxin);>AFUB_076350 (thioredoxin, putative)
28.021	27.893	27.7106	28.9041	28.8748	29.0596	11	60.3	0.000554493	-1.07129	27.8749	28.9462	AFUA_5g07040;AFUB_054600	>AFUA_5g07040 (Ortholog(s) have ubiquitin-protein ligase activity, role in ER-associated protein catabolic process, protein ubiquitination involved in ubiquitin-dependent protein catabolic process, vesicle organization and proteasome complex localization);
24.6072	24.6669	24.7501	25.9284	25.6687	25.6463	9	27.9	0.000420244	-1.07309	24.6747	25.7478	AFUA_1g16630;AFUB_016000	>AFUA_1g16630 (Has domain(s) with predicted nucleotide binding, oxidoreductase activity and role in oxidation-reduction process);>AFUB_016000 (short chain dehydrogenase family protein)
26.0108	25.322	26.6054	27.1127	27.0789	26.9719	9	27.7	0.0449934	-1.07507	25.9794	27.0545	AFUA_2g09830;AFUB_025670	>AFUA_2g09830 (Ortholog(s) have ARF GTPase activator activity and role in COPI coating of Golgi vesicle, ER to Golgi vesicle-mediated transport, retrograde vesicle-mediated transport, Golgi to ER);>AFUB_025670 (ARF GTPase activator (Glo3), putative)
28.2479	28.3423	28.6317	29.5547	29.5251	29.3717	18	64.4	0.0011146	-1.07653	28.4073	29.4838	AFUA_3g11750;AFUB_037440	>AFUA_3g11750 (Ortholog(s) have oxysterol binding, phosphatidic acid binding, phosphatidylinositol-4,5-bisphosphate binding, phosphatidylinositol-4-phosphate binding, sterol transporter activity);>AFUB_037440 (oxysterol binding protein (Osh5), putative)
28.1009	28.3876	28.1237	29.257	29.4005	29.1883	12	73.6	0.000634401	-1.07786	28.2041	29.2819	AFUA_3g08420;AFUB_040670	>AFUA_3g08420 (Ortholog(s) have intracellular localization);>AFUB_040670 (cystathionine beta-synthase (beta-thionase), putative)
31.2983	31.3549	31.3689	32.4016	32.41	32.445	46	74.2	1.82721e-06	-1.07818	31.3407	32.4189	AFUA_5g02370;AFUB_050900	>AFUA_5g02370 (Vacuolar ATP synthase catalytic subunit A;hypoxia induced protein;putative essential gene;induced by exposure to human airway epithelial cells);>AFUB_050900 (vacuolar ATP synthase catalytic subunit A, putative)
24.0872	23.9935	24.3263	25.1689	25.108	25.4102	5	31.4	0.00127712	-1.09336	24.1357	25.229	AFUA_6g13310;AFUB_001460	>AFUA_6g13310 (Ortholog(s) have role in proteasome regulatory particle assembly and cytosol, nucleus localization);>AFUB_001460 (26S proteasome non-ATPase regulatory subunit 9, putative)
25.0868	24.2816	24.3304	25.8125	25.1567	26.0154	9	29.7	0.0407366	-1.09526	24.5663	25.6615	AFUA_8g03950;AFUB_083620	>AFUA_8g03950 (Ortholog of A. nidulans FGSC A4 : AN1405, A. niger CBS 513.88 : An16g09240, A. oryzae RIB40 : AO090103000008, A. niger ATCC 1015 : 194066-mRNA and N. fischeri NRRL 181 : NFIA_096660);>AFUB_083620 (conserved hypothetical protein)
31.5351	31.1316	31.3591	32.4387	32.4277	32.4461	33	62.5	0.000722155	-1.09557	31.3419	32.4375	AFUA_6g08750;AFUB_074710	>AFUA_6g08750 (Has domain(s) with predicted 1-pyrroline-5-carboxylate dehydrogenase activity, oxidoreductase activity, acting on the aldehyde or oxo group of donors, NAD or NADP as acceptor activity);>AFUB_074710 (delta-1-pyrroline-5-carboxylate dehydrogen
29.3269	29.2754	29.4173	30.3517	30.4231	30.5388	30	67.6	8.84657e-05	-1.09803	29.3399	30.4379	AFUA_6g07540;AFUB_073500	>AFUA_6g07540 (Has domain(s) with predicted ATP binding, unfolded protein binding activity and role in protein folding);>AFUB_073500 (t-complex protein 1, epsilon subunit, putative)
25.3236	25.1629	25.4056	26.5424	26.6273	26.0171	5	60.7	0.0057277	-1.0982	25.2974	26.3956	AFUA_2g07720;AFUB_023760	>AFUA_2g07720 (Has domain(s) with predicted heme binding activity);>AFUB_023760 (cytochrome b5, putative)
29.144	29.6568	29.4814	30.6246	30.3109	30.6415	22	63.6	0.00403012	-1.0983	29.4274	30.5257	AFUA_6g10470;AFUB_076520	>AFUA_6g10470 (Putative zinc finger protein;transcript highly induced during conidial germination);>AFUB_076520 (zinc finger protein ZPR1)
32.5537	32.5912	32.6936	33.7861	33.7172	33.637	24	69.4	5.21031e-05	-1.10063	32.6128	33.7135	AFUA_2g04230;AFUB_021300	>AFUA_2g04230 (Putative fumarylacetoacetate hydrolase:induced by L-tyrosine;immunoreactive protein;repressed by gliotoxin exposure);>AFUB_021300 (fumarylacetoacetate hydrolase FahA)
29.7807	30.0062	30.1004	31.1757	31.1551	30.8632	6	23	0.0013498	-1.10223	29.9625	31.0647	AFUA_2g13110;AFUB_028740	>AFUA_2g13110 (Cytochrome c;transcript derepressed during iron starvation in hapX mutant;SrbA-regulated during hypoxia;loss of cycA results in increased levels of AoxA activity, delayed germination and reduced growth in normoxia and hypoxia);>AFUB_02874
26.7686	26.693	26.9269	27.9473	28.0005	27.7497	12	21.3	0.000428015	-1.10299	26.7962	27.8992	AFUA_1g06680;AFUB_007070	>AFUA_1g06680 (Has domain(s) with predicted role in intracellular protein transport, vesicle-mediated transport and Golgi apparatus part, clathrin adaptor complex localization);>AFUB_007070 (VHS domain protein)
30.4359	30.428	30.8547	31.7003	31.7753	31.5679	14	60.2	0.00194712	-1.10831	30.5729	31.6812	AFUA_1g15020;AFUB_014580	>AFUA_1g15020 (40S ribosomal protein S5;reacts with rabbit immunosera exposed to A. fumigatus conidia);>AFUB_014580 (40S ribosomal protein S5, putative)
27.1507	27.6553	27.5381	28.6017	28.5205	28.5512	14	42.2	0.00197889	-1.10975	27.448	28.5578	AFUA_1g07520;AFUB_007840	>AFUA_1g07520 (Has domain(s) with predicted nucleotide binding, oxidoreductase activity);>AFUB_007840 (dimeric dihydrodiol dehydrogenase, putative)
28.8978	28.9029	28.982	30.0997	30.1716	29.8703	14	67.3	0.00029506	-1.11966	28.9276	30.0472	AFUA_3g11860;AFUB_037320	>AFUA_3g11860 (Putative microtubule associated protein);>AFUB_037320 (microtubule associated protein EB1, putative)
31.3209	31.0025	31.0164	32.1932	32.2526	32.2656	17	60.2	0.000452042	-1.12392	31.1132	32.2372	AFUA_7g01460;AFUB_088030	>AFUA_7g01460 (Ribosomal protein S5);>AFUB_088030 (ribosomal protein S5)
25.5069	26.2425	25.7097	26.92	27.0319	26.8839	6	15.3	0.00734165	-1.12556	25.8197	26.9453	AFUA_6g12570;AFUB_078570	>AFUA_6g12570 (Putative Epsin2;ortholog(s) have role in actin cortical patch assembly, actin filament organization, endocytosis and mating projection tip localization;mutation causes increased azole resistance);>AFUB_078570 (EH domain binding protein eps
29.209	28.8641	28.8065	30.0305	30.138	30.0899	10	37.3	0.000961373	-1.12627	28.9599	30.0861	AFUA_2g10300;AFUB_026110	>AFUA_2g10300 (40S ribosomal protein S17);>AFUB_026110 (40S ribosomal protein S17, putative)
27.9614	27.7912	27.6896	28.9056	29.0067	28.9088	7	53.8	0.000195858	-1.1263	27.8141	28.9404	AFUA_1g06370;AFUB_006750	>AFUA_1g06370 (Ortholog of S. cerevisiae : YGL242C, A. nidulans FGSC A4 : AN4220, A. niger CBS 513.88 : An18g04870, A. oryzae RIB40 : AO090120000078 and A. niger ATCC 1015 : 42921-mRNA);>AFUB_006750 (ankyrin repeat protein)
30.422	30.3479	30.1032	31.4703	31.4214	31.3723	16	63.5	0.000354414	-1.13028	30.2911	31.4213	AFUA_1g04820;AFUB_005160	>AFUA_1g04820 (D-xylose reductase);>AFUB_005160 (D-xylose reductase (Xyl1), putative)
29.9452	30.2598	29.6998	31.0909	31.1839	31.0254	21	80.3	0.0025556	-1.13186	29.9683	31.1001	AFUA_5g07000;AFUB_054560	>AFUA_5g07000 (Puttaive NAD binding Rossmann fold oxidoreductase;transcript up-regulated in conidia exposed to neutrophils);>AFUB_054560 (NAD binding Rossmann fold oxidoreductase, putative)
32.6189	32.8575	33.1377	34.331	33.9038	33.7845	14	85.4	0.00709873	-1.13507	32.8714	34.0064	AFUA_5g09330;AFUB_056870	>AFUA_5g09330 (CipC-like, hyphal-specific protein;not concanamycin A or stress induced as it is in A. nidulans;reacts with rabbit immunosera exposed to A. fumigatus conidia);>AFUB_056870 (CipC-like antibiotic response protein, putative)
29.0438	28.863	28.8709	29.9691	30.1745	30.0437	11	43.1	0.000173942	-1.13657	28.9259	30.0625	AFUA_2g09870;AFUB_025710	>AFUA_2g09870 (Eukaryotic translation initiation factor 3 subunit G);>AFUB_025710 (eukaryotic translation initiation factor 3 subunit EifCg, putative)
27.3971	27.4425	27.3053	28.5215	28.5004	28.5467	8	23.5	1.14529e-05	-1.14123	27.3816	28.5229	AFUA_6g08580;AFUB_074540	>AFUA_6g08580 (Putative FK506-binding protein (FKBP)-type peptidyl-prolyl cis-trans isomerase);>AFUB_074540 (FKBP-type peptidyl-prolyl isomerase, putative)
24.1872	24.4112	24.5799	25.5741	25.4748	25.5537	6	14.2	0.00063275	-1.14144	24.3928	25.5342	AFUA_5g05770;AFUB_053320	>AFUA_5g05770 (1,3-beta-glucan synthase;predicted role in cell wall biogenesis;no human homolog);>AFUB_053320 (1,3-beta-glucan biosynthesis protein, putative)
25.5991	26.5596	25.9415	27.0441	26.9909	27.4992	12	44.8	0.0241793	-1.14465	26.0334	27.178	AFUA_2g05490;AFUB_022510	>AFUA_2g05490 (Ortholog(s) have deoxyhypusine monooxygenase activity, role in microtubule cytoskeleton organization, peptidyl-lysine modification to hypusine and cytoplasm, nucleus localization);>AFUB_022510 (HEAT repeat protein)
33.4507	33.5083	33.7314	34.7562	34.8147	34.5543	31	83	0.000598892	-1.14497	33.5635	34.7084	AFUA_5g06680;AFUB_054240	>AFUA_5g06680 (4-aminobutyrate aminotransferase;transcript downregulated in response to voriconazole;calcium induced);>AFUB_054240 (4-aminobutyrate transaminase GatA)
23.8982	NaN	23.9526	25.1396	24.9567	25.1197	5	28.8	0.000669485	-1.14662	23.9254	25.072	AFUA_2g13820;AFUB_029450	>AFUA_2g13820 (Has domain(s) with predicted nucleic acid binding activity);>AFUB_029450 (SAP domain protein, putative)
34.546	34.3805	34.9249	35.7759	35.7607	35.756	28	79	0.002064	-1.147	34.6172	35.7642	AFUA_6g06770;AFUB_072700	>AFUA_6g06770 (Putative enolase;allergen Asp f 22;conidia-enriched protein;transcript induced by growth on hydrogen peroxide;hypoxia induced protein;transcript induced by exposure to human airway epithelial cells);>AFUB_072700 (enolase/allergen Asp F
25.7957	25.6002	26.0879	26.8321	27.0226	27.0703	4	60.2	0.00197191	-1.14707	25.8279	26.975	AFUA_2g12190;AFUB_027880	>AFUA_2g12190 (Ortholog(s) have protein transporter activity, role in protein import into mitochondrial inner membrane and mitochondrial intermembrane space protein transporter complex localization);>AFUB_027880 (mitochondrial intermembrane space transloca
28.4313	28.0294	28.5202	29.5243	29.5731	29.3357	10	62.3	0.00234834	-1.15072	28.327	29.4777	AFUA_6g12680;AFUB_078680	>AFUA_6g12680 (Ortholog(s) have hydrolase activity, role in nucleotide metabolic process and cytoplasm, nucleus localization);>AFUB_078680 (HIT domain protein)
31.559	31.7155	31.7364	32.7748	32.8747	32.8239	9	48.8	5.21473e-05	-1.15416	31.6703	32.8245	AFUA_1g04320;AFUB_004660	>AFUA_1g04320 (Ribosomal protein S8);>AFUB_004660 (40S ribosomal protein S8e)
27.6831	27.6865	27.5527	28.9214	28.6411	28.8321	16	71.7	0.00024663	-1.15746	27.6407	28.7982	AFUA_3g14470;AFUB_034750	>AFUA_3g14470 (Pyridoxal phosphate dependent enzyme;SrbA-regulated during hypoxia);>AFUB_034750 (Pyridoxal-phosphate dependent enzyme, putative)
30.5789	30.7076	30.5972	31.7884	31.8695	31.7066	33	67.4	4.75492e-05	-1.16025	30.6279	31.7881	AFUA_2g02590;AFUB_019690	>AFUA_2g02590 (Aspartyl-tRNA synthetase);>AFUB_019690 (aspartyl-tRNA synthetase Dps1, putative)
28.4682	27.9548	28.1301	29.1588	29.3104	29.5665	9	60.6	0.00377236	-1.16086	28.1844	29.3452	AFUA_3g00960;AFUB_047440	>AFUA_3g00960 (Ortholog of A. nidulans FGSC A4 : AN6423, A. niger CBS 513.88 : An16g08680, A. oryzae RIB40 : AO090009000250, A. niger ATCC 1015 : 194055-mRNA and Aspergillus carbonarius ITEM 5010 : Acar5010_206481);>AFUB_047440 (conserved hypothetical prot
28.3523	28.2999	28.4179	29.5483	29.5251	29.4824	15	59.7	7.71615e-06	-1.1619	28.3567	29.5186	AFUA_5g09450;AFUB_056990	>AFUA_5g09450 (Ortholog(s) have intracellular localization);>AFUB_056990 (eukaryotic translation initiation factor eIF-4A subunit, putative)
31.1569	31.0307	31.0149	32.2533	32.2164	32.2305	24	84.9	1.46337e-05	-1.16591	31.0675	32.2334	AFUA_3g09910;AFUB_039260	>AFUA_3g09910 (Has domain(s) with predicted transporter activity, role in transport and intracellular localization);>AFUB_039260 (phosphatidylinositol transporter, putative)
26.771	26.5983	26.9607	27.9034	27.92	28.0068	10	40.4	0.000438544	-1.16674	26.7767	27.9434	AFUA_7g06430;AFUB_091990	>AFUA_7g06430 (Ortholog of A. nidulans FGSC A4 : AN5231, A. oryzae RIB40 : AO090012000101, A. niger ATCC 1015 : 49311-mRNA and Aspergillus terreus NIH2624 : ATET_07909);>AFUB_091990 (BNR/Asp-box repeat domain protein)
30.3546	30.2346	30.3442	31.5006	31.5011	31.4487	32	66.8	9.93857e-06	-1.17236	30.3111	31.4835	AFUA_1g09010;AFUB_008430	>AFUA_1g09010 (Has domain(s) with predicted ATP binding, methionine-tRNA ligase activity, role in methionyl-tRNA aminoacylation and cytoplasm localization);>AFUB_008430 (methionyl-tRNA synthetase)
26.2527	26.6591	26.0321	27.4454	27.5773	27.4513	7	40.3	0.00336318	-1.17671	26.3146	27.4913	AFUA_5g10560;AFUB_058180	>AFUA_5g10560 (Cytochrome c oxidase subunit V);>AFUB_058180 (cytochrome c oxidase subunit V)
24.5748	24.7179	24.5801	25.5598	26.0248	25.828	3	11.1	0.00116577	-1.17997	24.6243	25.8042	AFUA_7g05420;AFUB_091000	>AFUA_7g05420 (Ortholog of A. nidulans FGSC A4 : AN11898, A. niger ATCC 1015 : 209812-mRNA, Aspergillus terreus NIH2624 : ATET_06393 and Aspergillus carbonarius ITEM 5010 : Acar5010_212092);>AFUB_091000 (mitochondrial intermembrane space protein Mia40)
27.7038	27.5706	27.6647	28.801	28.8725	28.816	14	43.6	1.2578e-05	-1.18344	27.6464	28.8298	AFUA_4g12170;AFUB_069150	>AFUA_4g12170 (Ortholog(s) have role in fatty acid metabolic process);>AFUB_069150 (50S ribosomal protein L2)
29.3403	29.2231	29.2302	30.4921	30.1784	30.6767	17	63.4	0.0014014	-1.18452	29.2645	30.4491	AFUA_2g10280;AFUB_026090	>AFUA_2g10280 (Ortholog(s) have carbonyl reductase (NADPH) activity and cytoplasm, nucleus localization);>AFUB_026090 (ketoreductase)
NaN	26.5843	27.0387	28.1208	28.1991	27.6759	5	62.1	0.02182	-1.18707	26.8115	27.9986	AFUA_3g14665;AFUB_034560	>AFUA_3g14665 (Ortholog of N. fischeri NRRL 181 : NFIA_062590 and A. fumigatus A1163 : AFUB_034560);>AFUB_034560 (hypothetical protein)
26.3256	26.3767	26.2479	27.822	27.3121	27.3927	8	60.3	0.00184228	-1.19217	26.3167	27.5089	AFUA_1g12065;AFUB_011530	>AFUA_1g12065 (Ortholog(s) have structural constituent of ribosome activity and mitochondrial small ribosomal subunit localization);>AFUB_011530 (37S ribosomal protein Mrp17)
24.4078	24.6241	24.525	25.7389	25.8283	25.5784	8	36.5	0.000240201	-1.19627	24.519	25.7152	AFUA_6g08930;AFUB_074890	>AFUA_6g08930 (Ortholog(s) have endoplasmic reticulum, mitochondrial outer membrane localization);>AFUB_074890 (conserved hypothetical protein)
29.0525	28.9211	29.2535	30.2163	30.3321	30.2795	8	42.1	0.000301638	-1.20029	29.0757	30.276	AFUB_078660;AFUA_6g12660	>AFUB_078660 (40S ribosomal protein S10b);>AFUA_6g12660 (40S ribosomal protein S10b;protein level decreases upon heat shock)
29.6594	29.2786	29.6705	30.7834	30.693	30.7357	29	63.1	0.000795445	-1.20121	29.5362	30.7374	AFUA_2g06040;AFUB_023120	>AFUA_2g06040 (Putative actin cortical patch component);>AFUB_023120 (actin cortical patch component, putative)
33.6292	33.9288	33.5833	35.0245	34.8523	34.8898	27	84.6	0.000552365	-1.20844	33.7138	34.9222	AFUA_4g13120;AFUB_070010	>AFUA_4g13120 (Putative glutamine synthetase;protein induced by heat shock and by hydrogen peroxide;transcript induced by exposure to human airway epithelial cells);>AFUB_070010 (glutamine synthetase)
27.5754	27.5076	27.5205	28.6063	28.7648	28.8639	11	64.9	9.98823e-05	-1.21049	27.5345	28.745	AFUA_7g01480;AFUB_088050	>AFUA_7g01480 (Has domain(s) with predicted translation initiation factor activity, role in translational initiation and cytoplasm localization);>AFUB_088050 (cap binding protein)
25.7922	26.1734	25.9641	27.2779	27.0673	27.2192	10	24.4	0.000670219	-1.21157	25.9766	27.1881	AFUA_5g09840;AFUB_057400	>AFUA_5g09840 (D-xylulokinase similar to xkiA);>AFUB_057400 (D-xylulose kinase)
27.8185	27.5976	27.7402	29.0552	29.0229	28.7234	4	20.5	0.000604769	-1.21508	27.7188	28.9338	AFUA_4g07435;AFUB_064530	>AFUA_4g07435 (60S ribosomal protein L36);>AFUB_064530 (60S ribosomal protein L36)
26.1293	26.2083	26.1404	27.2351	27.4472	27.4553	14	61.1	8.90439e-05	-1.21983	26.1594	27.3792	AFUA_2g00970;AFUB_018060	>AFUA_2g00970 (Putative zinc-containing alcohol dehydrogenase;transcript induced by exposure to human airway epithelial cells);>AFUB_018060 (alcohol dehydrogenase, zinc-containing)
30.4944	30.2976	30.5229	31.696	31.7052	31.5823	18	61.6	0.000112905	-1.22289	30.4383	31.6612	AFUA_6g06750;AFUB_072680	>AFUA_6g06750 (14-3-3 family protein;predicted gene pair with AFUA_A_2G03290 (artA));>AFUB_072680 (14-3-3 family protein)
27.6531	27.5727	27.6822	29.0502	28.7523	28.7754	8	36.2	0.000267993	-1.22331	27.636	28.8593	AFUA_6g02520;AFUB_095820	>AFUA_6g02520 (Eukaryotic translation initiation factor eIF-1A subunit);>AFUB_095820 (eukaryotic translation initiation factor eIF-1A subunit, putative)
27.436	27.3721	27.773	28.9063	28.7457	28.6082	10	30.3	0.00125902	-1.22639	27.527	28.7534	AFUA_5g06040;AFUB_053580	>AFUA_5g06040 (Has domain(s) with predicted damaged DNA binding activity, role in nucleotide-excision repair, proteasomal ubiquitin-dependent protein catabolic process and nucleus localization);>AFUB_053580 (UV excision repair protein (RadW), putative)
29.0273	29.2727	29.46	30.4978	30.4885	30.4543	19	60.6	0.000622614	-1.2269	29.2533	30.4802	AFUA_5g10640;AFUB_058260	>AFUA_5g10640 (Ortholog(s) have tyrosine-tRNA ligase activity, role in tyrosyl-tRNA aminoacylation and cytoplasm, nucleus localization);>AFUB_058260 (tyrosyl-tRNA synthetase)
28.6886	28.4878	28.6969	29.9507	29.8918	29.7127	11	41.1	0.000243139	-1.2273	28.6244	29.8517	AFUA_1g05990;AFUB_006380	>AFUA_1g05990 (Ribosomal protein L16a);>AFUB_006380 (ribosomal protein L16a)
32.0054	31.9502	32.0026	33.2021	33.1829	33.2608	15	61.1	1.98899e-06	-1.22919	31.9861	33.2153	AFUA_1g05500;AFUB_005840	>AFUA_1g05500 (40S ribosomal protein S12);>AFUB_005840 (40S ribosomal protein S12)
25.6624	25.9693	25.3965	26.6873	26.8363	27.1954	12	23.6	0.00534887	-1.23024	25.6761	26.9063	AFUB_020560;AFUA_2g03490	>AFUB_020560 (calcium/calmodulin-dependent protein kinase, putative);>AFUA_2g03490 (Putative calcium/calmodulin-dependent protein kinase;calcium induced;transcript induced by exposure to human airway epithelial cells)
31.2359	30.768	30.5325	32.0838	31.899	32.2563	25	81.1	0.00591629	-1.23422	30.8455	32.0797	AFUA_8g05580;AFUB_081980	>AFUA_8g05580 (Putative coenzyme A transferase;transcript induced by exposure to human airway epithelial cells);>AFUB_081980 (acetyl-coA hydrolase Ach1, putative)
26.9244	27.266	26.6398	28.2621	28.1239	28.152	12	51.8	0.0026558	-1.23594	26.9434	28.1793	AFUA_4g13570;AFUB_070490	>AFUA_4g13570 (Has domain(s) with predicted thiopurine S-methyltransferase activity, role in metabolic process and cytoplasm localization);>AFUB_070490 (thiol methyltransferase, putative)
29.8843	29.7705	30.2133	31.1658	31.144	31.27	11	60.2	0.000864313	-1.23725	29.956	31.1933	AFUA_7g02140;AFUB_088700	>AFUA_7g02140 (40S ribosomal protein S24);>AFUB_088700 (37S ribosomal protein S24)
27.3338	28.3937	28.182	29.1051	29.3219	29.1972	4	31.7	0.0198828	-1.23822	27.9698	29.208	AFUB_042590;AFUA_3g06460	>AFUB_042590 (conserved hypothetical protein);>AFUA_3g06460 (Protein of unknown function;hypoxia induced protein)
28.0786	27.8917	28.0516	29.2595	29.2074	29.2712	11	43.1	3.59317e-05	-1.23871	28.0073	29.246	AFUA_7g05260;AFUB_090840	>AFUA_7g05260 (Has domain(s) with predicted nucleic acid binding, nucleotide binding activity);>AFUB_090840 (transformer-SR ribonucleoprotein, putative)
31.6961	31.7427	31.8553	33.0624	32.9605	33.0022	12	58.3	2.38692e-05	-1.24369	31.7647	33.0084	AFUA_5g06360;AFUB_053890	>AFUA_5g06360 (60S ribosomal protein L8;transcript induced by exposure to human airway epithelial cells);>AFUB_053890 (60S ribosomal protein L8, putative)
25.5124	25.5962	25.6667	26.8472	26.9565	26.707	7	34.6	0.000125506	-1.24514	25.5918	26.8369	AFUA_4g13180;AFUB_070070	>AFUA_4g13180 (Tetratricopeptide (TPR) repeat protein, transcript induced by exposure to human airway epithelial cells);>AFUB_070070 (TPR repeat protein)
29.8869	29.6425	29.7961	31.1275	31.0003	30.9404	12	41.7	0.00015819	-1.2476	29.7752	31.0228	AFUA_2g07970;AFUB_023990	>AFUA_2g07970 (60S ribosomal protein L19);>AFUB_023990 (60S ribosomal protein L19)
27.316	27.1438	27.3766	28.4599	28.6255	28.5062	11	40.9	0.000126037	-1.25176	27.2788	28.5306	AFUA_2g16380;AFUB_032050	>AFUA_2g16380 (Has domain(s) with predicted nucleotide binding, oxidoreductase activity);>AFUB_032050 (oxidoreductase family, NAD-binding Rossmann fold protein)
25.7515	25.6164	25.6948	26.7406	27.0103	27.0702	10	34.6	0.000323281	-1.25283	25.6875	26.9404	AFUA_7g05810;AFUB_091390	>AFUA_7g05810 (Has domain(s) with predicted nucleic acid binding, nucleotide binding activity);>AFUB_091390 (ribonucleoprotein, putative)
28.6841	28.3574	28.8748	29.9017	30.0569	29.7182	12	72.7	0.0022362	-1.25347	28.6388	29.8922	AFUA_2g10440;AFUB_026240	>AFUA_2g10440 (Ortholog(s) have SSU rRNA binding, mRNA binding activity and role in maturation of SSU-rRNA from tricistronic rRNA transcript (SSU-rRNA, 5.8S rRNA, LSU-rRNA), ribosomal small subunit assembly);>AFUB_026240 (40S ribosomal protein S11)
28.7798	28.9918	29.0675	30.345	30.2261	30.0356	9	69.8	0.000545105	-1.25587	28.9464	30.2022	AFUA_3g00590;AFUB_047850	>AFUA_3g00590 (Asp-hemolysin;hemolytic toxin;highly secreted;enriched in conidia;expression increases in vivo;binds lysophosphatidylcholine);>AFUB_047850 (Aegerolysin family protein)
31.8253	32.1821	32.0113	33.6318	32.8249	33.3402	29	69.1	0.00808822	-1.25939	32.0062	33.2656	AFUA_6g13490;AFUB_001260	>AFUA_6g13490 (Putative glutamate decarboxylase;predicted gene pair with AFUA_A_8G06020;SrbA-regulated during hypoxia);>AFUB_001260 (glutamate decarboxylase)
29.0449	28.6349	28.9315	30.0611	30.1986	30.1327	29	60	0.000606096	-1.26034	28.8705	30.1308	AFUB_066850;AFUA_4g09740	>AFUB_066850 (t-complex protein 1, theta subunit, putative);>AFUA_4g09740 (Ortholog(s) have unfolded protein binding activity, role in protein folding and chaperonin-containing T-complex localization)
27.1053	27.4681	27.1898	28.6381	28.5256	28.3887	7	77.6	0.000650642	-1.26308	27.2544	28.5175	AFUA_2g03140;AFUB_020200	>AFUA_2g03140 (Ortholog(s) have peptide-methionine-(S)-S-oxide reductase activity, role in cellular response to oxidative stress and cytoplasm, nucleus localization);>AFUB_020200 (peptide methionine sulfoxide reductase)
28.5093	27.9469	28.2118	29.4583	29.5117	29.4909	36	31.8	0.00149546	-1.26426	28.2227	29.487	AFUA_2g09490;AFUB_025360	>AFUA_2g09490 (Eukaryotic translation initiation factor subunit eIF-4F);>AFUB_025360 (eukaryotic translation initiation factor subunit eIF-4F, putative)
28.0683	28.0811	28.3046	29.382	29.4117	29.459	11	49.6	9.28279e-05	-1.26622	28.1513	29.4175	AFUA_6g13250;AFUB_001520	>AFUA_6g13250 (60S ribosomal protein L31e;transcript induced by exposure to human airway epithelial cells);>AFUB_001520 (60S ribosomal protein L31e)
30.6921	30.2993	30.2885	31.5576	31.6843	31.847	24	68.1	0.00127007	-1.26966	30.4266	31.6963	AFUA_6g12250;AFUB_078260;AFUA_1g04120;AFUB_004480	>AFUA_6g12250 (Has domain(s) with predicted CoA-transferase activity and role in ketone body catabolic process);>AFUB_078260 (succinyl-CoA:3-ketoacid-coenzyme A transferase (ScoT), putative)
21.8236	21.7556	NaN	23.1576	23.1438	22.9025	3	4.8	0.00136429	-1.27836	21.7896	23.068	AFUA_5g10850;AFUB_058450	>AFUA_5g10850 (Ortholog of A. nidulans FGSC A4 : AN10029, N. fischeri NRRL 181 : NFIA_076380, A. clavatus NRRL 1 : ACLA_013680, A. fumigatus A1163 : AFUB_058450 and Aspergillus aculeatus ATCC16872 : Aacu16872_025603);>AFUB_058450 (conserved hypothetical pr
26.7362	26.7529	26.7068	27.9244	28.0094	28.1009	7	21.6	1.71087e-05	-1.27962	26.732	28.0116	AFUA_5g08310;AFUB_055860	>AFUA_5g08310 (Has domain(s) with predicted nucleic acid binding, nucleotide binding activity);>AFUB_055860 (RNA binding protein, putative)
28.5238	28.3982	28.6599	29.8643	29.7482	29.8106	29	57.3	0.000101543	-1.28041	28.5273	29.8077	AFUA_8g02850;AFUB_083740	>AFUA_8g02850 (Putative actin binding protein;transcript induced by exposure to human airway epithelial cells);>AFUB_083740 (actin binding protein, putative)
27.8178	27.5553	27.3668	28.9249	28.8163	28.8423	14	54.6	0.000684388	-1.2812	27.58	28.8612	AFUA_3g05730;AFUB_043290	>AFUA_3g05730 (Nicotinate mononucleotide pyrophosphorylase;no human homolog);>AFUB_043290 (nicotinate-nucleotide pyrophosphorylase)
30.6777	31.1564	30.8686	32.2087	32.2467	32.1316	9	88.4	0.000828081	-1.29478	30.9009	32.1957	AFUA_6g12170;AFUB_078170	>AFUA_6g12170 (Putative FK506-binding protein (FKBP)-type peptidyl-prolyl cis-trans isomerase;transcript induced by exposure to human airway epithelial cells);>AFUB_078170 (FKBP-type peptidyl-prolyl isomerase, putative)
31.6091	31.3587	31.5407	32.8446	32.8176	32.7366	25	79.7	9.10565e-05	-1.29672	31.5029	32.7996	AFUA_2g03290;AFUB_020360	>AFUA_2g03290 (14-3-3 family protein;predicted gene pair with AFUA_A_6G06750;conidia-enriched protein;protein induced by hydrogen peroxide;reacts with rabbit immunosera exposed to A. fumigatus conidia;hypoxia repressed protein);>AFUB_020360 (14-3-3 fa
26.1771	25.4434	24.972	26.689	26.8299	26.9716	8	28.2	0.0225661	-1.29936	25.5308	26.8302	AFUB_089010;AFUA_7g02470	>AFUB_089010 (mRNA processing protein (Mss51), putative);>AFUA_7g02470 (Ortholog(s) have translation regulator activity, role in mitochondrial respiratory chain complex IV biogenesis, positive regulation of mitochondrial translation and extrinsic to mitoch
26.4482	26.199	26.0531	27.3469	27.6732	27.5831	12	44	0.000995004	-1.30098	26.2334	27.5344	AFUA_5g13000;AFUB_060720	>AFUA_5g13000 (Ortholog(s) have phosphatidylinositol transporter activity, role in phospholipid transport, response to drug, sterol biosynthetic process and lipid particle, microsome, plasma membrane enriched fraction localization);>AFUB_060720 (CRAL/TRIO
28.5047	28.2586	28.509	29.831	29.7523	29.6131	12	25.9	0.000233835	-1.308	28.4241	29.7321	AFUA_6g11260;AFUB_077280	>AFUA_6g11260 (Ribosomal protein L26;transcript induced by exposure to human airway epithelial cells);>AFUB_077280 (ribosomal protein L26)
25.8647	26.4642	27.0353	28.099	27.887	27.3297	6	43.1	0.0321345	-1.31721	26.4547	27.7719	AFUA_8g00400;AFUB_086170	>AFUA_8g00400 (Ortholog of A. oryzae RIB40 : AO090009000561 and A. fumigatus A1163 : AFUB_086170);>AFUB_086170 (conserved hypothetical protein)
27.6242	27.5135	27.7438	28.9127	29.003	28.9214	10	83.1	5.36242e-05	-1.3185	27.6272	28.9457	AFUA_2g15510;AFUB_031160	>AFUA_2g15510 (Ortholog of A. nidulans FGSC A4 : AN10965, A. niger CBS 513.88 : An15g05690, A. niger ATCC 1015 : 48803-mRNA, N. fischeri NRRL 181 : NFIA_090740 and Aspergillus flavus NRRL 3357 : AFL2T_03200)
25.7277	25.8227	26.0447	27.1048	27.1846	27.2628	9	69.3	0.00022605	-1.31906	25.865	27.1841	AFUA_3g06260;AFUB_042810	>AFUA_3g06260 (Ortholog(s) have multi-eIF complex localization);>AFUB_042810 (translation initiation factor SUI1, putative)
29.4377	29.5753	29.6873	30.97	30.8965	30.7944	19	67.8	0.000116596	-1.32021	29.5668	30.887	AFUA_5g08290;AFUB_055840	>AFUA_5g08290 (Ortholog(s) have intracellular localization);>AFUB_055840 (aldo-keto reductase, putative)
25.8065	25.8273	25.0549	26.7876	26.8509	27.0109	13	26.3	0.00734975	-1.32021	25.5629	26.8831	AFUA_2g02120;AFUB_019200	>AFUA_2g02120 (Ortholog(s) have phosphoglucomutase activity and cytoplasm, nucleus localization);>AFUB_019200 (phosphoglucomutase, putative)
24.6074	25.7948	25.4484	26.6863	26.2765	26.8623	11	19.9	0.0280023	-1.32481	25.2835	26.6084	AFUA_4g08320;AFUB_065430	>AFUA_4g08320 (Ortholog(s) have tyrosine-tRNA ligase activity, role in Group I intron splicing, mitochondrial tyrosyl-tRNA aminoacylation and mitochondrion localization);>AFUB_065430 (tyrosyl-tRNA synthetase, mitochondrial precursor (tyrosine--tRNA ligase)
30.9264	30.8985	30.9775	32.2957	32.2389	32.2805	51	56.8	1.26697e-06	-1.33755	30.9342	32.2717	AFUA_2g16520;AFUB_032200	>AFUA_2g16520 (Putative phospholipase D;calcium induced;repressed by exposure to artemisinin);>AFUB_032200 (phospholipase D (PLD), putative)
28.0735	29.3866	29.2489	30.2445	30.1056	30.3759	16	60.7	0.0342237	-1.33897	28.903	30.242	AFUA_2g01040;AFUB_018120	>AFUA_2g01040 (Putative formaldehyde dehydrogenase;transcript up-regulated in conidia exposed to neutrophils);>AFUB_018120 (formaldehyde dehydrogenase)
27.4126	27.7264	27.4183	28.9231	28.8666	28.7935	27	54.9	0.000261335	-1.342	27.5191	28.8611	AFUA_2g06330;AFUB_023410	>AFUA_2g06330 (Putative ubiquitin C-terminal hydrolase;conidia-enriched protein);>AFUB_023410 (ubiquitin C-terminal hydrolase, putative)
25.4919	24.9251	25.129	26.6808	26.5524	26.3422	7	17.5	0.00223692	-1.34317	25.182	26.5252	AFUA_4g06350;AFUB_063470	>AFUA_4g06350 (Has domain(s) with predicted nucleic acid binding, nucleotide binding activity);>AFUB_063470 (ribosomal biogenesis protein Gar2)
29.7451	29.9441	29.9621	31.1641	31.1975	31.328	30	67.8	9.56609e-05	-1.34613	29.8838	31.2299	AFUB_065690;AFUA_4g08600;AFUA_8g02310;AFUB_084300	>AFUB_065690 (aldehyde dehydrogenase Ald3, putative);>AFUA_4g08600 (Putative aldehyde dehydrogenase (NAD(P)+))
27.2882	27.3885	27.3211	28.5777	28.673	28.8014	14	43.5	4.54066e-05	-1.35146	27.3326	28.684	AFUA_8g05560;AFUB_082000	>AFUA_8g05560 (Has domain(s) with predicted protein phosphatase type 2A regulator activity, role in signal transduction and protein phosphatase type 2A complex localization);>AFUB_082000 (protein phosphatase PP2A regulatory B subunit, putative)
29.821	28.9851	29.9258	31.0362	31.0054	30.7662	16	67.5	0.0118005	-1.35866	29.5773	30.9359	AFUA_8g00550;AFUB_086020	>AFUA_8g00550 (Putative methyl transferase;member of the pseurotin A gene cluster;conidia-enriched protein;hypoxia induced protein);>AFUB_086020 (methyltransferase SirN-like, putative)
30.5292	30.5037	30.58	31.9192	31.9194	31.8564	29	60.2	1.5488e-06	-1.36068	30.5377	31.8983	AFUA_7g01860;AFUB_088430	>AFUA_7g01860 (Putative heat shock protein;protein levels increase in response to amphotericin B;transcript induced by exposure to human airway epithelial cells;induced by gliotoxin exposure);>AFUB_088430 (heat shock protein (Sti1), putative)
28.1614	27.8553	27.8608	29.551	29.3118	29.1037	9	46.8	0.00114713	-1.36296	27.9592	29.3222	AFUA_2g04240;AFUB_021310	>AFUA_2g04240 (maleylacetoacetate isomerase involved in L-tyrosine degradation);>AFUB_021310 (maleylacetoacetate isomerase MaiA)
25.8731	26.1622	25.67	27.1419	27.3871	27.2667	6	26	0.00102537	-1.36345	25.9018	27.2652	AFUA_1g09600;AFUB_009050	>AFUA_1g09600 (Ortholog(s) have peptide alpha-N-acetyltransferase activity, role in N-terminal protein amino acid acetylation, histone acetylation and NatA complex, cytosolic ribosome localization);>AFUB_009050 (N-acetyltransferase complex ARD1 subunit, pu
30.8682	30.8478	30.9304	32.2367	32.3872	32.145	24	84.2	5.17656e-05	-1.37418	30.8821	32.2563	AFUA_1g05630;AFUB_006000	>AFUA_1g05630 (40S ribosomal protein S3);>AFUB_006000 (40S ribosomal protein S3, putative)
24.0408	24.3117	24.0604	25.578	25.4629	25.5148	4	33.3	0.000121666	-1.38088	24.1376	25.5185	AFUA_6g12720;AFUB_078720	>AFUA_6g12720 (40S ribosomal protein S29);>AFUB_078720 (40S ribosomal protein S29, putative)
26.533	25.7304	26.1969	27.1768	27.4911	27.9495	9	28.3	0.012774	-1.3857	26.1534	27.5391	AFUA_2g09080;AFUB_024960	>AFUA_2g09080 (Ortholog(s) have protein-arginine N5-methyltransferase activity, role in peptidyl-arginine methylation and cytoplasm, nucleus localization);>AFUB_024960 (arginine N-methyltransferase (Rmt2), putative)
25.0834	25.8196	25.2474	26.9969	26.6276	26.6975	6	41.2	0.00513508	-1.39052	25.3835	26.774	AFUA_2g08920;AFUB_024830	>AFUA_2g08920 (GDSL Lipase/Acylhydrolase family protein;transcript up-regulated in conidia exposed to neutrophils);>AFUB_024830 (GDSL Lipase/Acylhydrolase family protein)
26.8715	26.5559	26.6075	28.1742	27.8553	28.1822	29	50.4	0.00066486	-1.39229	26.6783	28.0706	AFUA_8g00440;AFUB_086130	>AFUA_8g00440 (Putative steroid monooxygenase;hypoxia induced protein);>AFUB_086130 (steroid monooxygenase, putative)
27.7818	28.233	27.8278	29.3843	29.262	29.3796	27	52.9	0.00072279	-1.39446	27.9475	29.342	AFUA_1g14120;AFUB_013660	>AFUA_1g14120 (Putative nuclear segregation protein);>AFUB_013660 (nuclear segregation protein (Bfr1), putative)
24.9086	24.9281	24.5678	25.9028	26.3742	26.3266	9	34	0.0018124	-1.39968	24.8015	26.2012	AFUA_6g11470;AFUB_077480	>AFUA_6g11470 (Ortholog(s) have role in DNA repair, G1/S transition of mitotic cell cycle, TOR signaling cascade, actin cytoskeleton organization, cellular response to oxidative stress and dephosphorylation, more);>AFUB_077480 (TOR signaling pathway phosph
28.1977	27.6293	27.8425	29.2893	29.3524	29.227	16	36.1	0.00117809	-1.39969	27.8898	29.2895	AFUA_8g04570;AFUB_082920	>AFUA_8g04570 (Ortholog of A. nidulans FGSC A4 : AN1466, A. niger CBS 513.88 : An16g08410, A. oryzae RIB40 : AO090023000322, A. niger ATCC 1015 : 51275-mRNA and Aspergillus terreus NIH2624 : ATET_00081);>AFUB_082920 (PWWP domain protein)
29.8682	29.719	29.8723	31.3719	31.1621	31.1481	15	73.2	9.02446e-05	-1.40755	29.8198	31.2274	AFUB_025850;AFUA_2g10030	>AFUB_025850 (actin cytoskeleton protein (VIP1), putative);>AFUA_2g10030 (Immunoreactive protein;calcium induced;transcript induced by exposure to human airway epithelial cells;induced by gliotoxin exposure)
28.0929	27.3971	27.6189	29.1563	29.0307	29.151	10	48	0.00252969	-1.40968	27.703	29.1126	AFUA_6g11160;AFUB_077180	>AFUA_6g11160 (Isopentenyl diphosphate isomerase;SrbA-regulated during hypoxia);>AFUB_077180 (isopentenyl-diphosphate delta-isomerase)
31.3827	31.3407	31.7369	32.8718	32.8933	32.9458	19	61.4	0.000373907	-1.41683	31.4868	32.9036	AFUA_2g09210;AFUB_025090	>AFUA_2g09210 (60S ribosomal protein L10;reacts with rabbit immunosera exposed to A. fumigatus conidia);>AFUB_025090 (60S ribosomal protein L10)
29.9338	29.8118	30.0137	31.1981	31.3921	31.4347	10	61.4	0.000109304	-1.42188	29.9198	31.3416	AFUA_4g07730;AFUB_064830	>AFUA_4g07730 (60S ribosomal protein L11;transcript induced by exposure to human airway epithelial cells);>AFUB_064830 (60S ribosomal protein L11)
29.7485	29.912	29.7985	31.4751	31.3876	30.8799	9	77.8	0.00173763	-1.42788	29.8197	31.2475	AFUA_5g09240;AFUB_056780	>AFUA_5g09240 (Cu/Zn superoxide dismutase;recognized by sera from aspergillosis patients;highly expressed in conidia;transcript induced by copper starvation, menadione, gliotoxin and growth at high temperature;protein induced by hydrogen peroxide);>AFU
26.8196	26.7828	26.8087	28.398	28.191	28.1579	13	46.6	4.48567e-05	-1.44528	26.8037	28.249	AFUB_040200;AFUA_3g08900	>AFUB_040200 (tubulin-specific chaperone c, putative);>AFUA_3g08900 (Putative tubulin-specific chaperone c;transcript up-regulated in conidia exposed to neutrophils;transcript induced by exposure to human airway epithelial cells)
32.813	32.891	33.0423	34.3727	34.3368	34.3888	39	66.8	3.03332e-05	-1.45066	32.9155	34.3661	AFUA_2g11850;AFUB_027590	>AFUA_2g11850 (Allergenic ribosomal L3 protein;allergen Asp f 23;transcript induced in response to dibutyryl cyclic AMP);>AFUB_027590 (60S ribosomal protein L3)
27.6676	27.2788	27.0604	28.4667	28.6175	29.2767	11	44.4	0.0089752	-1.45136	27.3356	28.787	AFUA_5g08810;AFUB_056340	>AFUA_5g08810 (Has domain(s) with predicted catalytic activity);>AFUB_056340 (epoxide hydrolase, putative)
31.0526	30.9226	31.1816	32.2028	32.7434	32.5817	10	78.5	0.00118205	-1.45703	31.0523	32.5093	AFUA_1g15730;AFUB_015260	>AFUA_1g15730 (40S ribosomal protein S22);>AFUB_015260 (40S ribosomal protein S22)
32.1246	31.8581	31.9755	33.4551	33.4081	33.4753	20	58.3	5.20681e-05	-1.46013	31.986	33.4462	AFUA_6g04740;AFUB_093550	>AFUA_6g04740 (Actin);>AFUB_093550 (actin Act1)
24.2773	24.6791	24.5544	26.2218	25.9484	25.8189	5	33.5	0.000884773	-1.49274	24.5036	25.9963	AFUA_1g09490;AFUB_008940	>AFUA_1g09490 (Has domain(s) with predicted nucleic acid binding, nucleotide binding activity);>AFUB_008940 (RNP domain protein)
23.6403	23.2279	23.4423	25.1998	25.0147	24.5926	3	9.9	0.00224743	-1.49888	23.4368	24.9357	AFUA_5g08990;AFUB_056530	>AFUA_5g08990 (Ortholog of A. nidulans FGSC A4 : AN4680, A. niger CBS 513.88 : An07g04160, A. oryzae RIB40 : AO090020000471, A. niger ATCC 1015 : 200174-mRNA and Aspergillus terreus NIH2624 : ATET_06567);>AFUB_056530 (transcription factor RfeG, putative)
29.2015	29.1746	29.2393	30.7007	30.7588	30.6637	16	79.2	1.46553e-06	-1.50262	29.2051	30.7077	AFUA_5g11380;AFUB_058950	>AFUA_5g11380 (Putative Rho-GDP dissociation inhibitor;transcript and protein levels increased in response to amphotericin B);>AFUB_058950 (rho-gdp dissociation inhibitor)
25.276	25.2653	25.4444	26.819	26.8743	26.8498	10	51.6	1.45976e-05	-1.51915	25.3286	26.8477	AFUA_2g08890;AFUB_024800	>AFUA_2g08890 (Ortholog(s) have dihydrofolate reductase activity, mRNA binding activity and role in dihydrofolate metabolic process, tetrahydrofolate biosynthetic process);>AFUB_024800 (dihydrofolate reductase, putative)
27.711	27.4166	27.6369	28.9342	29.1137	29.2747	11	46.5	0.000327457	-1.51942	27.5881	29.1076	AFUA_1g11540;AFUB_010980	>AFUA_1g11540 (Ortholog of A. niger CBS 513.88 : An08g03660, A. oryzae RIB40 : AO090038000270, A. niger ATCC 1015 : 47594-mRNA, Aspergillus carbonarius ITEM 5010 : Acar5010_503181 and N. fischeri NRRL 181 : NFIA_014020);>AFUB_010980 (CORD and CS domain pro
28.1614	27.8606	28.004	29.2884	29.806	29.4955	21	72.9	0.000936378	-1.52127	28.0087	29.53	AFUB_099650;AFUA_4g03410	>AFUB_099650 (flavohemoprotein);>AFUA_4g03410 (Putative flavohemoprotein;protein induced by heat shock and hypoxia)
30.1985	29.9012	29.9027	31.5235	31.5685	31.5451	12	48.3	0.0001012	-1.54489	30.0008	31.5457	AFUA_2g04130;AFUB_021200	>AFUA_2g04130 (40S ribosomal protein S11);>AFUB_021200 (40S ribosomal protein S11)
26.7479	26.427	26.402	28.2656	28.0401	27.9109	13	41.5	0.000527363	-1.54656	26.5256	28.0722	AFUA_5g11390;AFUB_058960	>AFUA_5g11390 (Has domain(s) with predicted DNA binding, sequence-specific DNA binding transcription factor activity and role in regulation of transcription, DNA-dependent);>AFUB_058960 (APSES transcription factor, putative)
23.9311	23.5527	23.8224	25.3223	25.3639	25.2728	3	29.2	0.000178016	-1.55092	23.7688	25.3197	AFUA_1g05160;AFUB_005520	>AFUA_1g05160 (Ortholog(s) have DNA-directed RNA polymerase activity, RNA-directed RNA polymerase activity and role in tRNA transcription from RNA polymerase III promoter, transcription from RNA polymerase II promoter);>AFUB_005520 (DNA-directed RNA polyme
25.8912	25.7896	25.9943	27.3879	27.35	27.5945	5	9.5	8.6414e-05	-1.55244	25.8917	27.4441	AFUB_024140;AFUA_2g08130	>AFUB_024140 (conserved hypothetical protein);>AFUA_2g08130 (60S ribosomal protein L44)
25.2021	24.9709	24.61	26.687	26.2707	26.4835	8	29.5	0.00178643	-1.55273	24.9276	26.4804	AFUA_1g04160;AFUB_004510	>AFUA_1g04160 (Has domain(s) with predicted pyridoxal phosphate binding, transaminase activity and role in biosynthetic process, cellular amino acid metabolic process);>AFUB_004510 (aspartate aminotransferase, putative)
25.8498	26.0396	26.0199	27.5	27.6442	27.4274	5	48.4	5.9559e-05	-1.55408	25.9698	27.5239	AFUA_2g13080;AFUB_028710	>AFUA_2g13080 (Ortholog(s) have bis(5-adenosyl)-hexaphosphatase activity, bis(5-adenosyl)-pentaphosphatase activity, diphosphoinositol-polyphosphate diphosphatase activity, endopolyphosphatase activity);>AFUB_028710 (Nudix/MutT family protein)
26.9611	26.8147	26.4778	28.4018	28.3067	28.2157	9	44.7	0.000523331	-1.55685	26.7512	28.3081	AFUB_008090	>AFUB_008090 (DUF689 domain protein)
24.911	24.7602	24.8957	26.412	26.4788	26.3479	5	19.7	1.40156e-05	-1.55726	24.8556	26.4129	AFUA_6g11130;AFUB_077150	>AFUA_6g11130 (Has domain(s) with predicted nucleic acid binding activity);>AFUB_077150 (possible replication factor-a protein)
29.9234	29.7236	29.6412	31.3913	31.2032	31.4079	16	64.6	0.000122486	-1.57141	29.7627	31.3341	AFUA_4g08240;AFUB_065340	>AFUA_4g08240 (Putative zinc-containing alcohol dehydrogenase;conidia-enriched protein;transcript up-regulated in conidia exposed to neutrophils);>AFUB_065340 (zinc-containing alcohol dehydrogenase, putative)
27.3664	27.1693	27.4293	28.8597	28.9774	28.8757	21	24.4	5.2659e-05	-1.58254	27.3217	28.9042	AFUA_2g10320;AFUB_026130	>AFUA_2g10320 (Ortholog of A. nidulans FGSC A4 : AN5981, A. niger CBS 513.88 : An16g04670, A. oryzae RIB40 : AO090011000606, A. niger ATCC 1015 : 56414-mRNA and Aspergillus terreus NIH2624 : ATET_04470);>AFUB_026130 (SH3 domain protein)
28.5208	28.0279	28.6371	29.8841	30.0314	30.0276	10	60.1	0.00119384	-1.58583	28.3952	29.9811	AFUA_7g05290;AFUB_090870	>AFUA_7g05290 (Cytosolic small ribosomal subunit S13/S15;transcript repressed by exposure to human airway epithelial cells);>AFUB_090870 (40S ribosomal protein S13)
22.0838	21.8671	22.5286	23.7611	23.9936	23.4929	3	11.2	0.00280522	-1.58935	22.1599	23.7492	AFUA_4g03645;AFUB_099380	>AFUA_4g03645 (Ortholog(s) have role in mitochondrial respiratory chain complex III assembly and mitochondrial matrix localization);>AFUB_099380 (mitochondrial complex I protein Fmp36, putative)
25.1298	25.3718	25.3588	26.8906	27.0812	26.7127	4	13	0.00026279	-1.60803	25.2868	26.8948	AFUA_1g11780;AFUB_011220	>AFUA_1g11780 (Ortholog of A. nidulans FGSC A4 : AN1116, A. niger CBS 513.88 : An08g03970, A. oryzae RIB40 : AO090038000243, A. niger ATCC 1015 : 47578-mRNA and Aspergillus carbonarius ITEM 5010 : Acar5010_503168);>AFUB_011220 (conserved hypothetical prote
30.1439	30.4035	30.2841	31.7461	31.9196	32.0103	23	62.3	0.000116033	-1.61483	30.2772	31.892	AFUB_019410;AFUA_2g02320	>AFUB_019410 (Hsp70 chaperone (BiP), putative);>AFUA_2g02320 (Ortholog(s) have unfolded protein binding activity, role in cytoplasmic translation, rRNA processing, regulation of translational fidelity and cytoplasm, polysome localization)
29.9686	29.8252	29.9818	31.5485	31.5478	31.5442	28	77.7	5.45183e-06	-1.62163	29.9252	31.5468	AFUA_2g04200;AFUB_021270	>AFUA_2g04200 (4-hydroxyphenylpyruvate dioxygenase involved in the L-tyrosine degradation pathway;induced by L-tyrosine);>AFUB_021270 (4-hydroxyphenylpyruvate dioxygenase, putative)
23.5736	23.7142	23.9447	25.4356	25.347	25.3457	4	36.4	0.000129888	-1.63197	23.7441	25.3761	AFUA_5g02080;AFUB_050610	>AFUA_5g02080 (NADH-ubiquinone oxidoreductase with a role in oxidative phosphorylation;induced by exposure to artemisinin);>AFUB_050610 (NADH-ubiquinone oxidoreductase)
30.4005	30.208	30.3856	32.0447	32.0133	31.8584	73	45.3	4.14214e-05	-1.64077	30.3314	31.9721	AFUA_2g17000	>AFUA_2g17000 (Ortholog of A. nidulans FGSC A4 : AN7262, A. niger CBS 513.88 : An04g09080, A. oryzae RIB40 : AO090102000117, A. niger ATCC 1015 : 45867-mRNA and N. fischeri NRRL 181 : NFIA_092340)
28.7725	29.0528	28.9607	30.6808	30.6606	30.3899	16	70.4	0.000190391	-1.64843	28.9287	30.5771	AFUB_052260	>AFUB_052260 (WW domain protein)
27.9132	28.1904	27.9573	29.7897	29.7757	29.5305	11	57	0.000153169	-1.67832	28.0203	29.6986	AFUA_6g04430;AFUB_093860	>AFUA_6g04430 (Ortholog(s) have oxidoreductase activity, acting on single donors with incorporation of molecular oxygen, incorporation of two atoms of oxygen activity and role in L-methionine salvage from methylthioadenosine);>AFUB_093860 (ARD/ARD family
27.6862	28.1533	27.8638	29.4706	29.7481	29.5251	11	56.9	0.000469596	-1.68018	27.9011	29.5813	AFUA_6g00280;AFUB_097240	>AFUA_6g00280 (Has domain(s) with predicted nucleotide binding activity);>AFUB_097240 (isoflavone reductase family protein)
24.9529	25.1574	25.544	26.8674	26.945	26.8838	2	17.7	0.000656082	-1.68064	25.2181	26.8987	AFUA_6g02450;AFUB_095890	>AFUA_6g02450 (Ortholog(s) have cytoplasmic stress granule localization);>AFUB_095890 (ribosomal S30/ubiquitin fusion)
25.4256	25.7557	25.3289	27.3137	27.3454	26.9911	11	50.7	0.000567535	-1.7133	25.5034	27.2167	AFUA_4g06960;AFUB_064030	>AFUA_4g06960 (Has domain(s) with predicted zinc ion binding activity and intracellular localization);>AFUB_064030 (UBX domain protein, putative)
28.9612	28.7943	29.1848	30.8421	30.6366	30.6058	16	45	0.000223154	-1.71471	28.9801	30.6948	AFUA_3g10920;AFUB_038210	>AFUA_3g10920 (Telomere and ribosome associated protein);>AFUB_038210 (telomere and ribosome associated protein Stm1, putative)
23.9049	23.8273	24.1351	25.8242	25.7435	25.4653	7	29.9	0.000270384	-1.72193	23.9557	25.6777	AFUA_2g02750;AFUB_019850	>AFUA_2g02750 (Ortholog(s) have protein-lysine N-methyltransferase activity, role in peptidyl-lysine dimethylation, vesicle-mediated transport and cytoplasm localization);>AFUB_019850 (S-adenosylmethionine-dependent methyltransferase, putative)
24.0491	24.2671	24.2918	26.1376	25.9612	25.6884	5	55.3	0.000340197	-1.72637	24.2027	25.929	AFUA_3g07690;AFUB_041410	>AFUA_3g07690 (Ortholog(s) have copper chaperone activity, role in intracellular copper ion transport, mitochondrial respiratory chain complex IV assembly and cytosol, mitochondrial intermembrane space localization);>AFUB_041410 (cytochrome c oxidase coppe
30.5587	29.8321	30.4928	31.9387	32.1131	32.0143	29	86.1	0.00189629	-1.72751	30.2945	32.022	AFUA_2g04060;AFUB_021130	>AFUA_2g04060 (Putative NADH:flavin oxidoreductase);>AFUB_021130 (NADH:flavin oxidoreductase/NADH oxidase family protein)
26.3022	26.1706	26.5282	28.3285	27.9322	27.93	5	23.4	0.000509563	-1.72991	26.3337	28.0636	AFUA_3g06760;AFUB_042280	>AFUA_3g06760 (Ribosomal protein L37);>AFUB_042280 (60S ribosomal protein L37)
23.3388	22.6801	23.2038	24.8204	25.0299	24.5989	3	21.6	0.00180358	-1.74214	23.0742	24.8164	AFUA_1g07630;AFUB_007960	>AFUA_1g07630 (Has domain(s) with predicted nucleic acid binding, zinc ion binding activity);>AFUB_007960 (zinc knuckle domain protein (Byr3), putative)
26.2884	25.9994	26.0549	27.7438	28.1626	27.6722	7	31.3	0.000589622	-1.74532	26.1142	27.8595	AFUA_2g15180;AFUB_030850	>AFUA_2g15180 (Has domain(s) with predicted electron carrier activity, protein disulfide oxidoreductase activity and role in cell redox homeostasis);>AFUB_030850 (conserved hypothetical protein)
24.7336	24.4511	24.2786	26.4754	26.1622	26.0662	6	30	0.000648352	-1.74683	24.4878	26.2346	AFUA_5g13110;AFUB_060820	>AFUA_5g13110 (Ortholog of A. nidulans FGSC A4 : AN10857, A. oryzae RIB40 : AO090120000436, A. niger ATCC 1015 : 49435-mRNA, N. fischeri NRRL 181 : NFIA_073920 and Aspergillus flavus NRRL 3357 : AFL2T_08437);>AFUB_060820 (conserved hypothetical protein)
23.6528	23.6313	23.6363	25.6832	25.5592	24.9525	6	41.7	0.00146846	-1.75814	23.6402	25.3983	AFUA_6g08070;AFUB_074060	>AFUA_6g08070 (Ortholog(s) have role in RNA metabolic process and cytoplasmic stress granule, nucleus, ribosome localization);>AFUB_074060 (conserved hypothetical protein)
25.1441	24.8738	25.5152	27.251	27.1072	26.4802	4	34.8	0.00418989	-1.76841	25.1777	26.9461	AFUB_078220	>AFUB_078220 (conserved hypothetical protein)
28.9196	28.4592	28.8548	30.5127	30.6239	30.5136	11	60.1	0.000262884	-1.80552	28.7445	30.5501	AFUA_2g10500;AFUB_026290	>AFUA_2g10500 (40S ribosomal protein Rps16);>AFUB_026290 (40S ribosomal protein S9)
30.0784	29.8997	30.2702	31.8116	31.9434	31.9261	37	61.3	9.39928e-05	-1.81094	30.0827	31.8937	AFUA_4g13700;AFUB_070610	>AFUA_4g13700 (Has domain(s) with predicted ATP binding, threonine-tRNA ligase activity, role in threonyl-tRNA aminoacylation and cytoplasm localization);>AFUB_070610 (threonyl-tRNA synthetase, putative)
26.6058	26.9136	26.5936	28.345	28.7501	28.501	5	82.7	0.000316894	-1.82767	26.7044	28.532	AFUA_1g09890;AFUB_009330	>AFUA_1g09890 (Protein with Yap1-dependent induction in response to hydrogen peroxide;calcium downregulated);>AFUB_009330 (conserved hypothetical protein)
25.5659	24.7614	25.1807	27.0538	27.1445	26.7936	5	35.1	0.002005	-1.82797	25.1694	26.9973	AFUA_6g10450;AFUB_076500	>AFUA_6g10450 (Protein of unknown function);>AFUB_076500 (conserved hypothetical protein)
22.9593	22.9032	23.0224	24.7275	24.8864	24.7643	4	6.2	6.46015e-06	-1.83113	22.9616	24.7928	AFUB_042560;AFUA_3g06490	>AFUB_042560 (conserved hypothetical protein);>AFUA_3g06490 (Ortholog of A. nidulans FGSC A4 : AN10591, A. niger CBS 513.88 : An11g09850, A. oryzae RIB40 : AO090020000099, A. niger ATCC 1015 : 39444-mRNA and N. fischeri NRRL 181 : NFIA_070780)
25.2859	25.1186	25.0411	27.1016	26.9576	26.8985	18	17.1	4.05773e-05	-1.83735	25.1485	26.9859	AFUA_2g13290;AFUB_028930	>AFUA_2g13290 (GYF domain protein);>AFUB_028930 (hypothetical protein)
31.5078	31.748	31.4222	33.486	33.3793	33.3489	24	86	6.39443e-05	-1.84543	31.5593	33.4047	AFUA_2g04220;AFUB_021290	>AFUA_2g04220 (Homogentisate 1,2-dioxygenase involved in L-tyrosine degradation;induced by L-tyrosine;mutants produce less pyomelanin when grown on tyrosine as the sole carbon source;transcript induced by exposure to human airway epithelial cells);>AFUB
27.9379	27.9941	28.4228	30.0861	30.0645	29.7858	22	44	0.000506302	-1.86054	28.1182	29.9788	AFUA_3g11740;AFUB_037450	>AFUA_3g11740 (Ortholog(s) have role in anisotropic cell growth and cytoplasm, nucleus localization);>AFUB_037450 (conserved hypothetical protein)
24.0797	24.3173	24.8198	26.4158	26.3133	26.0934	5	16.3	0.00142189	-1.86854	24.4056	26.2742	AFUA_2g02250;AFUB_019330	>AFUA_2g02250 (Ortholog(s) have allantoinase activity and role in allantoin assimilation pathway, purine base catabolic process);>AFUB_019330 (allantoinase Dal1, putative)
22.4269	22.2714	22.3426	23.852	24.2375	24.5603	2	17.8	0.000873812	-1.86963	22.347	24.2166	AFUA_2g05510;AFUB_022530	>AFUA_2g05510 (Ortholog(s) have hydrogen ion transporting ATP synthase activity, rotational mechanism, proton-transporting ATPase activity, rotational mechanism activity and role in ATP synthesis coupled proton transport);>AFUB_022530 (mitochondrial F1F0 A
31.3405	31.0147	31.1594	33.0101	33.0377	33.0912	33	91.7	4.26155e-05	-1.87478	31.1715	33.0463	AFUA_7g06420;AFUB_091980	>AFUA_7g06420 (Ortholog(s) have intracellular localization);>AFUB_091980 (NADH-dependent flavin oxidoreductase, putative)
25.7468	25.3084	25.3576	27.5153	27.3532	27.2232	13	24.8	0.000309464	-1.89299	25.4709	27.3639	AFUA_1g09770;AFUB_009220	>AFUA_1g09770 (Ortholog of A. nidulans FGSC A4 : AN1288, A. niger CBS 513.88 : An08g01580, A. oryzae RIB40 : AO090012000866, A. niger ATCC 1015 : 208387-mRNA and Aspergillus terreus NIH2624 : ATET_04189);>AFUB_009220 (La domain family)
28.59	28.5252	28.5879	30.3328	30.519	30.5629	7	29.4	1.33253e-05	-1.90383	28.5677	30.4716	AFUA_6g02440;AFUB_095900	>AFUA_6g02440 (60s ribosomal protein L24;ortholog of S. cerevisiae RPL24A and RPL24B;transcript induced by exposure to human airway epithelial cells);>AFUB_095900 (60S ribosomal protein L24a)
24.1164	25.1183	24.8449	26.7239	26.7366	26.366	16	16.2	0.0040387	-1.91564	24.6932	26.6088	AFUB_089400;AFUA_7g03870	>AFUB_089400 (actin cortical patch assembly protein Pan1, putative);>AFUA_7g03870 (Ortholog(s) have protein binding, bridging activity and role in actin cortical patch assembly, axial cellular bud site selection, bipolar cellular bud site selection, endocy
27.9653	27.9363	28.1495	30.021	30.0563	29.7217	10	57.5	0.000107009	-1.91598	28.017	29.933	AFUA_6g13550;AFUB_001190	>AFUA_6g13550 (Ribosomal protein S13p/S18e);>AFUB_001190 (ribosomal protein S13p/S18e)
22.823	22.6361	22.1429	25.1336	24.5908	23.6262	3	24.3	0.0168302	-1.91619	22.534	24.4502	AFUB_042870;AFUA_3g06190	>AFUB_042870 (cytochrome c oxidase subunit VIa, putative);>AFUA_3g06190 (Cytochrome c oxidase subunit Via;hypoxia induced protein)
27.8904	27.962	28.3916	29.9255	29.9881	30.1121	26	78.8	0.00031331	-1.92721	28.0813	30.0086	AFUA_7g06050;AFUB_091630	>AFUA_7g06050 (Ortholog(s) have SNARE binding, ubiquitin binding activity, role in protein secretion, ubiquitin-dependent protein catabolic process, vesicle-mediated transport and plasma membrane localization);>AFUB_091630 (DNA damage-inducible v-SNARE bin
26.9235	26.6755	26.966	28.8214	28.8226	28.8304	21	35.9	2.65274e-05	-1.96982	26.855	28.8248	AFUA_3g10610;AFUB_038550	>AFUA_3g10610 (Ortholog of A. nidulans FGSC A4 : AN4929, A. niger CBS 513.88 : An02g06220, A. oryzae RIB40 : AO090003000605, A. niger ATCC 1015 : 52257-mRNA and Aspergillus terreus NIH2624 : ATET_04590);>AFUB_038550 (conserved hypothetical protein)
23.858	24.1153	24.1243	26.2172	26.101	25.7771	12	12.7	0.000224619	-1.99923	24.0326	26.0318	AFUA_2g05520;AFUB_022540	>AFUA_2g05520 (Ortholog of A. nidulans FGSC A4 : AN7496, A. niger CBS 513.88 : An02g13860, A. oryzae RIB40 : AO090001000663, A. niger ATCC 1015 : 207456-mRNA and Aspergillus terreus NIH2624 : ATET_06739);>AFUB_022540 (conserved hypothetical protein)
27.3519	27.0065	27.5182	29.162	29.3432	29.3723	7	57.6	0.000262062	-2.00035	27.2922	29.2925	AFUA_2g16880;AFUB_032560	>AFUA_2g16880 (60S ribosomal protein L37a);>AFUB_032560 (60S ribosomal protein L37a)
28.6955	28.6436	28.7144	30.6172	30.6626	30.8419	12	39.7	9.44149e-06	-2.02273	28.6845	30.7072	AFUA_4g10800;AFUB_067880	>AFUA_4g10800 (40S ribosomal protein S6);>AFUB_067880 (40S ribosomal protein S6)
22.9588	NaN	23.3817	25.3819	25.2039	25.0045	7	29.9	0.00240425	-2.02654	23.1702	25.1967	AFUA_2g10960;AFUB_026740	>AFUA_2g10960 (Putative alcohol dehydrogenase);>AFUB_026740 (alcohol dehydrogenase, putative)
26.9277	26.7841	26.768	28.9074	28.9898	28.7217	4	42.3	2.65106e-05	-2.04638	26.8266	28.873	AFUA_4g04318;AFUB_098700	>AFUA_4g04318 (Ortholog of A. nidulans FGSC A4 : AN7011, A. niger CBS 513.88 : An14g00530, A. niger ATCC 1015 : 210876-mRNA and Aspergillus terreus NIH2624 : ATET_02726);>AFUB_098700 (conserved hypothetical protein)
23.0085	23.654	24.1013	26.3632	25.1257	25.4438	4	31.3	0.0135567	-2.05629	23.5879	25.6442	AFUB_007760;AFUA_1g07430	>AFUB_007760 (conserved hypothetical protein);>AFUA_1g07430 (Ortholog of A. nidulans FGSC A4 : AN5128, A. niger CBS 513.88 : An07g09970, A. oryzae RIB40 : AO090012000994, A. niger ATCC 1015 : 39592-mRNA and Aspergillus terreus NIH2624 : ATET_10177)
24.3129	NaN	23.3019	25.8862	25.3676	26.3694	9	47.3	0.0299933	-2.06698	23.8074	25.8744	AFUA_1g04150;AFUB_004500	>AFUA_1g04150 (Has domain(s) with predicted NAD binding, magnesium ion binding, tartrate dehydrogenase activity and role in oxidation-reduction process);>AFUB_004500 (tartrate dehydrogenase, putative)
26.9842	24.597	26.389	28.0635	27.8587	28.2653	13	49.9	0.0463604	-2.07241	25.9901	28.0625	AFUA_6g11850;AFUB_077850	>AFUA_6g11850 (Protein of unknown function;hypoxia induced protein);>AFUB_077850 (conserved hypothetical protein)
23.921	24.6062	23.9829	26.3062	26.218	26.2303	7	37.4	0.000702814	-2.08144	24.17	26.2515	AFUA_5g08235;AFUB_055780	>AFUA_5g08235 (Has domain(s) with predicted hydrolase activity);>AFUB_055780 (hypothetical protein)
28.2575	28.4079	28.5498	30.329	30.6223	30.5468	10	51.7	6.72588e-05	-2.0943	28.4051	30.4994	AFUA_1g09440;AFUB_008890	>AFUA_1g09440 (40S ribosomal protein S23);>AFUB_008890 (ribosomal protein S23 (S12))
27.9018	27.933	28.2385	30.1947	30.1034	30.0677	19	50.6	5.10893e-05	-2.09749	28.0244	30.1219	AFUA_2g16400;AFUB_032070	>AFUA_2g16400 (Translation initiation factor 4B);>AFUB_032070 (translation initiation factor 4B)
23.0649	NaN	23.9308	25.8476	25.4768	NaN	4	19.5	0.0442364	-2.16433	23.4979	25.6622	AFUA_3g05670;AFUB_043330	>AFUA_3g05670 (Ortholog of A. nidulans FGSC A4 : AN10411, A. niger CBS 513.88 : An11g10960, A. oryzae RIB40 : AO090020000037, A. niger ATCC 1015 : 39523-mRNA and Aspergillus carbonarius ITEM 5010 : Acar5010_212200);>AFUB_043330 (conserved hypothetical prot
28.6943	28.684	28.8845	31.0694	30.9688	30.7785	11	64	3.44311e-05	-2.18462	28.7543	30.9389	AFUA_5g12180;AFUB_059770	>AFUA_5g12180 (Ortholog(s) have Ran GTPase binding activity, role in G1/S transition of mitotic cell cycle, RNA export from nucleus, protein import into nucleus, ubiquitin-dependent protein catabolic process and cytoplasm, nucleus localization);>AFUB_05977
27.8558	26.5577	26.2163	28.9265	29.052	29.2489	14	59.6	0.0123736	-2.19918	26.8766	29.0758	AFUA_3g00330;AFUB_048120	>AFUA_3g00330 (Has domain(s) with predicted NAD binding, oxidoreductase activity, acting on the aldehyde or oxo group of donors, NAD or NADP as acceptor activity and role in cellular amino acid metabolic process, oxidation-reduction process);>AFUB_048120 (
25.0115	NaN	24.7881	27.5385	27.0862	26.7031	10	42.2	0.00637225	-2.20945	24.8998	27.1092	AFUB_085990;AFUA_8g00580	>AFUB_085990 (translation elongation factor eEF-1, gamma subunit, putative);>AFUA_8g00580 (Putative elongation factor ElfB)
22.9721	NaN	23.1648	NaN	25.824	24.8057	5	35.4	0.0493073	-2.24636	23.0685	25.3148	AFUA_3g14260;AFUB_034970	>AFUA_3g14260 (Ortholog of A. niger CBS 513.88 : An09g04240, A. oryzae RIB40 : AO090012000670, A. niger ATCC 1015 : 143379-mRNA and Aspergillus carbonarius ITEM 5010 : Acar5010_407024);>AFUB_034970 (mismatched base pair and cruciform DNA recognition protei
27.6522	27.5904	27.5952	29.8271	29.9364	29.8663	11	35.3	4.56215e-07	-2.26397	27.6126	29.8766	AFUA_1g05340;AFUB_005690	>AFUA_1g05340 (40S ribosomal protein S19);>AFUB_005690 (40S ribosomal protein S19)
23.8113	23.4878	24.608	26.0792	26.4337	26.2025	4	14.2	0.00287631	-2.26947	23.969	26.2385	AFUA_5g11780;AFUB_059340	>AFUA_5g11780 (Ortholog(s) have role in TOR signaling cascade, positive regulation of transcription from RNA polymerase I promoter and peripheral to membrane of membrane fraction, soluble fraction localization);>AFUB_059340 (TOR signalling pathway regulato
21.9775	21.4864	NaN	24.173	24.382	23.5586	3	42.7	0.00819145	-2.30594	21.7319	24.0379	AFUA_1g04890;AFUB_005250	>AFUA_1g04890 (Ortholog of A. nidulans FGSC A4 : AN0417/sec61, A. niger CBS 513.88 : An01g03820, A. oryzae RIB40 : AO090003000853, A. niger ATCC 1015 : 128153-mRNA and Aspergillus terreus NIH2624 : ATET_02630);>AFUB_005250 (translocon protein Sec61beta, pu
29.4063	29.2612	29.646	31.6709	31.7689	31.9066	67	71	5.79737e-05	-2.34428	29.4378	31.7821	AFUA_6g14330;AFUB_000420	>AFUA_6g14330 (Has domain(s) with predicted hydrolase activity);>AFUB_000420 (5-oxo-L-prolinase, putative)
23.8166	23.7142	NaN	26.3888	25.9738	25.9715	4	34.3	0.00102579	-2.34598	23.7654	26.1114	AFUB_084960	>AFUB_084960 (conserved hypothetical protein)
28.2216	28.3073	28.5586	30.9439	30.7203	30.7204	23	76	4.19494e-05	-2.43235	28.3625	30.7949	AFUA_5g06240;AFUB_053780;AFUA_7g01010;AFUB_087590	>AFUA_5g06240 (Putative zinc-dependent alcohol dehydrogenase;predicted gene pair with AFUA_A_7G01010 (adh1);protein induced by hydrogen peroxide;reacts with rabbit immunosera exposed to A. fumigatus conidia;calcium downregulated);>AFUB_053780 (alcohol
25.9483	26.047	26.0965	28.4821	28.4765	28.4995	15	76	6.22049e-07	-2.45544	26.0306	28.486	AFUB_060510;AFUA_5g12840	>AFUB_060510 (hydroxyacylglutathione hydrolase, putative);>AFUA_5g12840 (Putative hydroxyacylglutathione hydrolase;conidia-enriched protein;transcript up-regulated in conidia exposed to neutrophils)
26.4066	26.2292	26.7944	29.3896	29.409	29.4492	5	37.8	6.23934e-05	-2.93921	26.4767	29.4159	AFUA_1g06770;AFUB_007150	>AFUA_1g06770 (40S ribosomal protein S26);>AFUB_007150 (40S ribosomal protein S26)
23.1027	NaN	23.5	26.0868	26.549	26.1048	7	67.8	0.00123716	-2.94552	23.3014	26.2469	AFUA_3g01340;AFUB_047040	>AFUA_3g01340 (Has domain(s) with predicted carbon-sulfur lyase activity and role in metabolic process);>AFUB_047040 (DUF636 domain protein)
26.4069	26.7599	26.7391	29.5355	29.6022	29.7469	18	50.7	2.12532e-05	-2.99289	26.6353	29.6282	AFUA_4g03650;AFUB_099370	>AFUA_4g03650 (Ribosome associated DnaJ chaperone Zuotin);>AFUB_099370 (ribosome associated DnaJ chaperone Zuotin, putative)
26.9854	27.05	27.1047	30.9602	31.0691	31.2581	8	81.6	1.70569e-06	-4.0491	27.0467	31.0958	AFUA_2g15290;AFUB_030960	>AFUA_2g15290 (Conidia-enriched protein of unknown function;transcript downregulated in response to voriconazole;hypoxia repressed protein);>AFUB_030960 (DUF636 domain protein)
Proteins uniquely detected in ΔgliTgtmA MeOH
gliTgtmAGT_1	gliTgtmAGT_2	gliTgtmAGT_3	GT	gliTgtmAMe_1	gliTgtmAMe_2	gliTgtmAMe_3	MeOH	Peptides	Seq coverage [%]	Protein IDs	Fasta headers
NaN	NaN	NaN	0	24.103	24.414	24.7638	3	4	19.4	AFUA_1g02610;AFUB_002990	>AFUA_1g02610 (Ortholog of A. nidulans FGSC A4 : AN10052, A. niger CBS 513.88 : An01g05560, A. oryzae RIB40 : AO090005000831, N. fischeri NRRL 181 : NFIA_022010 and Aspergillus flavus NRRL 3357 : AFL2T_00812);>AFUB_002990 (rRNA processing protein, putative
NaN	NaN	NaN	0	24.6666	24.6919	24.4415	3	6	36	AFUA_1g03420;AFUB_003830	>AFUA_1g03420 (Ortholog(s) have adenylate kinase activity, nucleoside triphosphate adenylate kinase activity, role in nucleotide metabolic process and mitochondrial inner membrane localization);>AFUB_003830 (adenylate kinase 2)
NaN	NaN	NaN	0	23.7119	24.0465	23.4009	3	2	9.8	AFUA_2g01100;AFUB_018180	>AFUA_2g01100 (Ortholog of A. nidulans FGSC A4 : AN6420, A. niger CBS 513.88 : An09g04970, A. oryzae RIB40 : AO090005001149, A. niger ATCC 1015 : 43225-mRNA and Aspergillus terreus NIH2624 : ATET_08296);>AFUB_018180 (pirin domain protein, putative)
NaN	NaN	NaN	0	24.0963	23.4705	23.3247	3	4	14.6	AFUA_2g02030;AFUB_019110	>AFUA_2g02030 (Amadoriase (fructosyl amine: oxygen oxidoreductase), isozyme I, FAD-linked enzyme involved in oxidative deglycation of glycated amino acids);>AFUB_019110 (fructosyl amine:oxygen oxidoreductase)
NaN	NaN	NaN	0	26.3282	26.5041	25.7936	3	5	14.2	AFUA_2g03310;AFUB_020380	>AFUA_2g03310 (Ortholog(s) have nuclear periphery localization);>AFUB_020380 (nucleoporin Nsp1, putative)
NaN	NaN	NaN	0	24.1305	24.0609	24.6092	3	4	9	AFUA_2g04030;AFUB_021100	>AFUA_2g04030 (Has domain(s) with predicted chromatin binding activity, role in chromatin modification, regulation of transcription, DNA-dependent and nucleus localization);>AFUB_021100 (chromatin assembly factor 1 subunit B, putative)
NaN	NaN	NaN	0	24.5609	24.2315	23.5959	3	3	9	AFUA_2g04840;AFUB_021870	>AFUA_2g04840 (Ortholog of A. nidulans FGSC A4 : AN2082, A. niger CBS 513.88 : An11g04530, A. oryzae RIB40 : AO090003000287, A. niger ATCC 1015 : 208803-mRNA and Aspergillus terreus NIH2624 : ATET_06016);>AFUB_021870 (BSD domain protein)
NaN	NaN	NaN	0	23.4466	23.4619	23.9658	3	2	7.8	AFUA_2g10740;AFUB_026520	>AFUA_2g10740 (Ortholog(s) have role in thiamine biosynthetic process);>AFUB_026520 (thiamin biosynthesis protein (Thi-4), putative)
NaN	NaN	NaN	0	25.5041	25.8113	24.8607	3	6	24.3	AFUA_2g11710;AFUB_027460	>AFUA_2g11710 (Ortholog of A. nidulans FGSC A4 : AN6190, A. oryzae RIB40 : AO090026000477, A. niger ATCC 1015 : 175222-mRNA, N. fischeri NRRL 181 : NFIA_086950 and Aspergillus flavus NRRL 3357 : AFL2T_06803);>AFUB_027460 (Mob1 family protein)
NaN	NaN	NaN	0	23.9623	23.3382	23.5487	3	4	21.4	AFUA_2g12100;AFUB_027790	>AFUA_2g12100 (Ortholog of A. nidulans FGSC A4 : AN10785, A. niger CBS 513.88 : An02g04170, A. oryzae RIB40 : AO090026000436, A. niger ATCC 1015 : 52202-mRNA and Aspergillus terreus NIH2624 : ATET_01146);>AFUB_027790 (conserved hypothetical protein)
NaN	NaN	NaN	0	23.515	23.4504	23.1611	3	3	14.6	AFUA_2g14620;AFUB_030250	>AFUA_2g14620 (Ortholog of A. nidulans FGSC A4 : AN1801, A. niger CBS 513.88 : An15g03880, A. oryzae RIB40 : AO090005000082, A. niger ATCC 1015 : 40588-mRNA and N. fischeri NRRL 181 : NFIA_089820);>AFUB_030250 (conserved hypothetical protein)
NaN	NaN	NaN	0	25.8773	25.6357	26.107	3	3	8.7	AFUA_2g15900;AFUB_031560	>AFUA_2g15900 (Ortholog(s) have role in regulation of cell size and cytoplasm, nucleus localization);>AFUB_031560 (conserved hypothetical protein)
NaN	NaN	NaN	0	24.4038	24.1121	24.5478	3	8	17.9	AFUA_2g16510;AFUB_032190	>AFUA_2g16510 (Ortholog of A. nidulans FGSC A4 : AN7335, A. niger CBS 513.88 : An15g06990, A. oryzae RIB40 : AO090102000205, A. niger ATCC 1015 : 56378-mRNA and Aspergillus terreus NIH2624 : ATET_02289);>AFUB_032190 (conserved hypothetical protein)
NaN	NaN	NaN	0	26.2324	26.2665	25.9884	3	10	50.8	AFUA_3g01320;AFUB_047060	>AFUA_3g01320 (Has domain(s) with predicted homocysteine S-methyltransferase activity);>AFUB_047060 (homocysteine S-methyltransferase, putative)
NaN	NaN	NaN	0	25.0211	25.2405	24.9356	3	2	28.9	AFUA_3g02220;AFUB_046130	>AFUA_3g02220 (Ortholog of A. nidulans FGSC A4 : AN11076, A. niger CBS 513.88 : An01g02020, A. niger ATCC 1015 : 128447-mRNA, N. fischeri NRRL 181 : NFIA_003350 and Aspergillus flavus NRRL 3357 : AFL2T_08859);>AFUB_046130 (DUF427 domain protein)
NaN	NaN	NaN	0	24.3715	24.3019	24.2622	3	7	11.5	AFUA_3g05830;AFUB_043200	>AFUA_3g05830 (Ortholog of A. nidulans FGSC A4 : AN10409, A. niger CBS 513.88 : An11g10770, A. oryzae RIB40 : AO090020000051, A. niger ATCC 1015 : 39512-mRNA and Aspergillus terreus NIH2624 : ATET_08957);>AFUB_043200 (conserved hypothetical protein)
NaN	NaN	NaN	0	23.3636	23.503	23.1475	3	2	10.1	AFUA_3g07370;AFUB_041710	>AFUA_3g07370 (Ortholog(s) have nitrate reductase (NADPH) activity and role in molybdopterin cofactor biosynthetic process);>AFUB_041710 (molybdopterin synthase large subunit CnxH)
NaN	NaN	NaN	0	24.0159	23.9802	23.6991	3	4	7.8	AFUA_3g07600;AFUB_041510	>AFUA_3g07600 (Ortholog of A. nidulans FGSC A4 : AN10607, A. oryzae RIB40 : AO090020000133, A. niger ATCC 1015 : 119798-mRNA and Aspergillus terreus NIH2624 : ATET_01712);>AFUB_041510 (conserved hypothetical protein)
NaN	NaN	NaN	0	25.5114	25.4692	25.4517	3	4	24.7	AFUA_3g13310;AFUB_035890	>AFUA_3g13310 (Ortholog(s) have structural constituent of ribosome activity and mitochondrial small ribosomal subunit localization);>AFUB_035890 (conserved hypothetical protein)
NaN	NaN	NaN	0	27.4771	27.2225	27.6364	3	4	29.9	AFUA_4g04030;AFUB_098980	>AFUA_4g04030 (Histidinol phosphatase;role in histidine biosynthesis;no human homolog);>AFUB_098980 (histidinol-phosphatase)
NaN	NaN	NaN	0	26.2704	25.7864	26.4498	3	2	33.8	AFUA_4g05900;AFUB_062990	>AFUA_4g05900 (Transcript up-regulated in conidia exposed to neutrophils);>AFUB_062990 (conserved hypothetical protein)
NaN	NaN	NaN	0	25.1655	24.7662	25.0369	3	4	39.7	AFUA_4g08810;AFUB_065910	>AFUA_4g08810 (Ortholog(s) have cytoplasm, ribosome localization);>AFUB_065910 (DUF757 domain protein)
NaN	NaN	NaN	0	25.8855	24.7944	24.5306	3	9	31.6	AFUA_6g03440;AFUB_094850	>AFUA_6g03440 (Putative fructosyl amine;transcript induced by voriconazole);>AFUB_094850 (fructosyl amino acid oxidase, putative)
NaN	NaN	NaN	0	23.3852	22.8381	23.368	3	4	9.1	AFUA_6g04380;AFUB_093910	>AFUA_6g04380 (Ortholog(s) have role in aerobic respiration, ubiquinone biosynthetic process and extrinsic to mitochondrial inner membrane, mitochondrial matrix localization);>AFUB_093910 (molecular chaperone (ABC1), putative)
NaN	NaN	NaN	0	23.8355	23.5815	23.7309	3	2	10.5	AFUA_6g05030;AFUB_093260	>AFUA_6g05030 (Polysaccharide deacetylase family protein;predicted gene pair with AFUA_A_5G09130);>AFUB_093260 (polysaccharide deacetylase family protein)
NaN	NaN	NaN	0	23.9528	23.8492	23.7458	3	5	12.6	AFUA_6g07380;AFUB_073350	>AFUA_6g07380 (Ortholog of A. nidulans FGSC A4 : AN5205, A. niger CBS 513.88 : An07g09040, A. oryzae RIB40 : AO090005001563, N. fischeri NRRL 181 : NFIA_053060 and Aspergillus flavus NRRL 3357 : AFL2T_01457);>AFUB_073350 (conserved hypothetical protein)
NaN	NaN	NaN	0	24.839	24.8157	24.9025	3	3	7.4	AFUA_6g07970;AFUB_073960	>AFUA_6g07970 (Has domain(s) with predicted calcium-dependent cysteine-type endopeptidase activity, role in proteolysis and intracellular localization);>AFUB_073960 (calpain-like protein)
NaN	NaN	NaN	0	22.9415	23.2183	23.4395	3	4	8.3	AFUA_6g11570;AFUB_077590	>AFUA_6g11570 (Ortholog of A. nidulans FGSC A4 : AN10520, A. niger CBS 513.88 : An13g01940, A. oryzae RIB40 : AO090023000421, A. niger ATCC 1015 : 44810-mRNA and Aspergillus terreus NIH2624 : ATET_05006);>AFUB_077590 (alpha/beta hydrolase, putative)
NaN	NaN	NaN	0	24.3689	24.2259	24.0623	3	2	7.9	AFUA_7g02210;AFUB_088760	>AFUA_7g02210 (Ortholog(s) have role in rRNA processing, ribosomal small subunit assembly and CURI complex, UTP-C complex localization);>AFUB_088760 (ribosomal small subunit assembly protein, putative)
NaN	NaN	NaN	0	24.1356	23.9977	25.5451	3	4	21.6	AFUA_8g01800;AFUB_084800	>AFUA_8g01800 (Ortholog of A. nidulans FGSC A4 : AN12339, A. niger CBS 513.88 : An03g05910, A. oryzae RIB40 : AO090010000636, A. niger ATCC 1015 : 126296-mRNA and Aspergillus carbonarius ITEM 5010 : Acar5010_179108);>AFUB_084800 (thiosulfate sulfurtransfer
NaN	NaN	NaN	0	24.5987	24.143	23.9456	3	3	4.7	AFUA_8g04420;AFUB_083120	>AFUA_8g04420 (Ortholog of A. nidulans FGSC A4 : AN1456, A. niger CBS 513.88 : An16g08620, A. oryzae RIB40 : AO090103000067, A. niger ATCC 1015 : 130357-mRNA and Aspergillus terreus NIH2624 : ATET_00055);>AFUB_083120 (mRNA cleavage and polyadenylation spec
NaN	NaN	NaN	0	24.7337	24.4934	24.6619	3	3	24.1	AFUA_8g04440;AFUB_083100	>AFUA_8g04440 (Ortholog(s) have role in cleistothecium development and signalosome localization);>AFUB_083100 (COP9 signalosome subunit 8 (CsnH), putative)
NaN	NaN	NaN	0	24.8836	25.7566	24.9599	3	3	16.7	AFUB_067770;AFUA_4g10690	>AFUB_067770 (iron-sulfur cluster assembly accessory protein Isa1, putative);>AFUA_4g10690 (Iron-sulphur cluster assembly accessory protein)
NaN	NaN	NaN	0	24.4871	24.6673	24.7188	3	8	24.3	AFUB_069850;AFUA_4g12950	>AFUB_069850 (vacuolar targeting protein Atg24, putative);>AFUA_4g12950 (Putative vacuolar targeting protein;transcript up-regulated in conidia exposed to neutrophils and by exposure to human airway epithelial cells)
Proteins uniquely detected in ΔgliTgtmA GT
gliTgtmAGT_1	gliTgtmAGT_2	gliTgtmAGT_3	GT	gliTgtmAMe_1	gliTgtmAMe_2	gliTgtmAMe_3	MeOH	Peptides	Seq coverage [%]	Protein IDs	Fasta headers
27.8554	27.8978	26.9393	3	NaN	NaN	NaN	0	3	3.3	AFUA_1g10050;AFUB_009470	>AFUA_1g10050 (Has domain(s) with predicted ATP binding, ATP-dependent helicase activity, nucleic acid binding activity);>AFUB_009470 (DEAD/DEAH box RNA helicase)
27.9183	27.1692	25.7042	3	NaN	NaN	NaN	0	10	30.8	AFUA_2g00450;AFUB_017510	>AFUA_2g00450 (Putative hexokinase);>AFUB_017510 (hexokinase, putative)
23.924	23.8423	23.3122	3	NaN	NaN	NaN	0	3	9.8	AFUA_2g03420;AFUB_020490	>AFUA_2g03420 (Ortholog(s) have mitochondrion targeting sequence binding, protein channel activity, role in protein import into mitochondrial matrix and mitochondrial inner membrane presequence translocase complex localization);>AFUB_020490 (mitochondrial
27.0381	26.3497	25.7366	3	NaN	NaN	NaN	0	4	9.3	AFUA_2g04430;AFUB_021460	>AFUA_2g04430 (Ortholog(s) have role in cellular manganese ion homeostasis, mitochondrion organization and fungal-type vacuole membrane localization);>AFUB_021460 (DUF21 and CBS domain protein (Mam3), putative)
26.0851	25.5737	24.9207	3	NaN	NaN	NaN	0	5	25.7	AFUA_3g10400;AFUB_038750	>AFUA_3g10400 (Dolichol-phosphate mannosyltransferase with a predicted role in N- and O-linked protein glycosylation);>AFUB_038750 (dolichol-phosphate mannosyltransferase, putative)
26.3047	26.433	27.0115	3	NaN	NaN	NaN	0	7	5.2	AFUA_6g09660;AFUB_075710	>AFUA_6g09660 (Non-ribosomal peptide synthetase encoded in the gliotoxin biosynthetic gene cluster;catalyzes the first step in gliotoxin biosynthesis;regulated by the transcription factor StuA;expression increases in vivo);>AFUB_075710 (nonribosomal pep
26.8077	27.2895	26.7651	3	NaN	NaN	NaN	0	8	20.2	AFUA_6g09730;AFUB_075780	>AFUA_6g09730 (Predicted cytochrome P450 monooxygenase, encoded in the putative gliotoxin biosynthetic gene cluster);>AFUB_075780 (cytochrome P450 oxidoreductase GliF)
29.2758	29.0147	28.9919	3	NaN	NaN	NaN	0	14	68	AFUA_6g12780;AFUB_078780	>AFUA_6g12780 (Has domain(s) with predicted methyltransferase activity and role in metabolic process);>AFUB_078780 (conserved hypothetical protein)
29.6189	29.6951	30.2416	3	NaN	NaN	NaN	0	10	61.2	AFUB_075740;AFUA_6g09690	>AFUB_075740 (glutathione S-transferase GliG);>AFUA_6g09690 (Glutathione S-transferase encoded in the gliotoxin biosynthetic gene cluster;required for gliotoxin biosynthesis;increased expression in biofilm;induced by gliotoxin in some strains;not invol

## Sheet: gliTgtmA vs gliT GT
Table S3. D. ΔgliTgtmA vs ΔgliT GT: Proteins significantly altered in abundance sorted by fold change
gliTGT_1	gliTGT_2	gliTGT_3	gliTgtmAGT_1	gliTgtmAGT_2	gliTgtmAGT_3	PEP	Intensity	Peptides	Seq coverage [%]	t-test p value	t-test Difference	gliTGT	gliTgtmAGT	Protein IDs	Fasta headers
24.5144	26.4269	26.2281	29.6189	29.6951	30.2416	2.2633e-156	3397000000	10	61.2	0.00293708	4.12873	25.7231	29.8519	AFUB_075740;AFUA_6g09690	>AFUB_075740 (glutathione S-transferase GliG);>AFUA_6g09690 (Glutathione S-transferase encoded in the gliotoxin biosynthetic gene cluster;required for gliotoxin biosynthesis;increased expression in biofilm;induced by gliotoxin in some strains;not invol
28.1983	27.9927	28.5958	31.364	30.416	32.0813	0	12605000000	19	89	0.00416022	3.02483	28.2623	31.2871	AFUA_6g09720;AFUB_075770	>AFUA_6g09720 (Predicted methyltransferase, encoded in the putative gliotoxin biosynthetic gene cluster);>AFUB_075770 (methyltransferase GliN)
24.2988	24.2807	23.3717	26.8834	26.401	27.2586	1.3e-25	620660000	5	30.7	0.00190385	2.86394	23.9837	26.8477	AFUA_6g09745;AFUB_075800	>AFUA_6g09745 (GliH, encoded in the putative gliotoxin biosynthetic gene cluster)
28.7642	28.4701	28.7549	31.6868	30.9088	31.7519	0	12512000000	23	76.1	0.000634603	2.78612	28.6631	31.4492	AFUA_6g09680;AFUB_075730	>AFUA_6g09680 (Predicted O-methyltransferase, encoded in the putative gliotoxin biosynthetic gene cluster);>AFUB_075730 (O-methyltransferase GliM)
24.9443	26.6137	NaN	28.0734	28.1839	27.5729	2.1344e-117	1066500000	6	15.9	0.0478135	2.16436	25.779	27.9434	AFUB_092380	>AFUB_092380 (glutamyl-tRNA(Gln) amidotransferase, subunit A)
25.2579	25.2264	25.5783	27.1075	NaN	27.8948	2.1114e-65	1347300000	13	34.2	0.00720813	2.14692	25.3542	27.5012	AFUB_021520;AFUA_2g04490	>AFUB_021520 (D-3-phosphoglycerate dehydrogenase);>AFUA_2g04490 (Has domain(s) with predicted NAD binding, phosphoglycerate dehydrogenase activity and role in L-serine biosynthetic process, oxidation-reduction process)
29.1512	29.5671	30.0282	31.8687	31.6343	31.5816	0	21562000000	8	39.5	0.00140376	2.11273	29.5822	31.6949	AFUA_4g09580;AFUB_066690	>AFUA_4g09580 (Allergen Asp f 2;expressed in alkaline zinc-limiting conditions;shares a divergent promoter with zrfC;higher expression in biofilm vs planktonic cells;fibrinogen binding protein;signal peptide and 4 possible glycosylation sites);>AFUB_0
24.9362	25.8635	24.9671	27.2413	28.01	26.7955	2.7048e-104	1553500000	5	13.1	0.0109846	2.09331	25.2556	27.3489	AFUA_5g01330;AFUB_049840	>AFUA_5g01330 (Has domain(s) with predicted acid phosphatase activity, metal ion binding activity);>AFUB_049840 (acid phosphatase AphA)
NaN	25.1746	24.6416	26.9773	26.1987	27.1933	4.8886e-70	664730000	5	25.3	0.0231456	1.88161	24.9081	26.7897	AFUA_1g00480;AFUB_083490;AFUA_8g04070	>AFUA_1g00480 (Putative glucosamine-6-phosphate deaminase;transcript up-regulated in conidia exposed to neutrophils);>AFUB_083490 (glucosamine-6-phosphate deaminase, putative);>AFUA_8g04070 (Putative glucosamine-6-phosphate deaminase;transcript up-regula
32.2559	32.5576	32.3673	33.9951	34.3282	34.2684	0	124760000000	34	85	0.000182383	1.80366	32.3936	34.1973	AFUA_4g03930;AFUB_099090	>AFUA_4g03930 (Putative cysteine synthase B;transcript induced by exposure to human airway epithelial cells);>AFUB_099090 (cysteine synthase B, putative)
24.956	24.8478	24.8045	26.389	26.3884	26.9163	1.1167e-17	699510000	7	26.7	0.00073209	1.69515	24.8694	26.5646	AFUA_3g14520;AFUB_034710	>AFUA_3g14520 (Has domain(s) with predicted catalytic activity and role in metabolic process);>AFUB_034710 (enoyl-CoA hydratase/isomerase family protein)
24.1923	24.3309	23.9636	26.3437	26.0739	24.9214	1.765e-14	623500000	5	7.8	0.0227287	1.61741	24.1622	25.7797	AFUA_8g05630;AFUB_081920	>AFUA_8g05630 (Putative chitin synthase);>AFUB_081920 (chitin synthase F)
24.9775	25.6014	25.5981	27.2989	27.1353	26.4239	4.2287e-117	1353700000	4	33	0.0100459	1.56034	25.3923	26.9527	AFUA_6g03560;AFUB_094730	>AFUA_6g03560 (Ortholog of A. nidulans FGSC A4 : AN0362, A. fumigatus Af293 : AFUA_6g00430, A. niger CBS 513.88 : An01g06280, A. oryzae RIB40 : AO090005000897 and A. niger ATCC 1015 : 36048-mRNA);>AFUB_094730 (IgE-binding protein, putative)
27.9911	26.872	26.9817	29.0136	28.4705	28.9047	4.6309e-212	8605800000	5	36	0.0182207	1.51468	27.2816	28.7963	AFUA_1g11120;AFUB_010550	>AFUA_1g11120 (Has domain(s) with predicted cytoplasm, nucleus localization);>AFUB_010550 (conserved hypothetical protein)
29.0926	29.2154	28.6384	30.6907	30.9361	29.8212	0	12401000000	12	51.5	0.0169917	1.50054	28.9821	30.4827	AFUA_2g02950	>AFUA_2g02950 (Has domain(s) with predicted oxidoreductase activity and role in oxidation-reduction process)
25.3018	25.8131	25.6138	26.8156	26.6644	27.6493	8.2691e-38	1309600000	6	13.2	0.0125628	1.46685	25.5762	27.0431	AFUA_2g08460;AFUB_024410	>AFUA_2g08460 (Ortholog(s) have pseudouridine synthase activity, role in snRNA pseudouridine synthesis, tRNA pseudouridine synthesis and nucleus localization);>AFUB_024410 (tRNA pseudouridine synthase, putative)
26.0515	24.9565	25.2326	26.5185	26.6029	27.4015	8.6937e-71	1163800000	9	13.1	0.0299668	1.42747	25.4135	26.841	AFUA_2g09040;AFUB_024930	>AFUA_2g09040 (Putative vacuolar transporter chaperone, phoB-regulated);>AFUB_024930 (vacuolar transporter chaperone (Vtc4), putative)
25.5544	26.1125	25.8098	27.4888	26.7514	27.5089	3.7652e-73	1557900000	5	29.6	0.00866687	1.42411	25.8256	27.2497	AFUA_2g02230;AFUB_019310	>AFUA_2g02230 (Ortholog(s) have tubulin binding activity, role in tubulin complex assembly and polysome, prefoldin complex localization);>AFUB_019310 (prefoldin subunit 3, putative)
25.1739	26.2173	25.8362	27.4105	27.2482	26.3864	1.2003e-06	1137800000	2	9.4	0.0445743	1.27255	25.7425	27.015	AFUA_6g06380;AFUB_072300	>AFUA_6g06380 (Has domain(s) with predicted methyltransferase activity and role in metabolic process);>AFUB_072300 (methyltransferase, putative)
24.6701	25.0141	24.3997	26.0629	25.8649	25.9393	1.4963e-27	884370000	8	39.4	0.00251601	1.26105	24.6946	25.9557	AFUA_5g01430;AFUB_049970	>AFUA_5g01430 (ThiJ/PfpI family protein;abundant in conidia);>AFUB_049970 (ThiJ/PfpI family protein)
25.5104	25.482	25.2277	NaN	26.6225	26.6915	7.9605e-41	734440000	7	16.8	0.00183286	1.25034	25.4067	26.657	AFUA_5g02420;AFUB_050950	>AFUA_5g02420 (Has domain(s) with predicted nucleic acid binding, zinc ion binding activity and intracellular localization);>AFUB_050950 (splicing factor 3a subunit 3, putative)
26.6481	26.8783	26.0463	27.6881	28.0955	27.4624	2.9969e-164	3416600000	6	40.8	0.0167452	1.22441	26.5243	27.7487	AFUA_1g16280;AFUB_015620	>AFUA_1g16280 (Ortholog(s) have proton-transporting ATPase activity, rotational mechanism, structural molecule activity and role in ATP synthesis coupled proton transport, cristae formation, protein oligomerization);>AFUB_015620 (mitochondrial F1F0-ATP synthase
26.5757	25.505	26.3045	27.3164	27.6466	27.03	4.8875e-62	2192300000	7	33.1	0.0307073	1.20257	26.1284	27.331	AFUA_1g09660;AFUB_009110	>AFUA_1g09660 (Ortholog(s) have dicarboxylic acid transmembrane transporter activity, role in mitochondrial transport and mitochondrial inner membrane localization);>AFUB_009110 (mitochondrial 2-oxodicarboxylate carrier protein, putative)
23.8784	23.5776	23.9059	24.6751	25.2111	25.0535	2.3298e-32	363680000	3	21.8	0.00333077	1.19261	23.7873	24.9799	AFUA_1g08765;AFUB_008110	>AFUA_1g08765 (Has domain(s) with predicted acetyltransferase activity);>AFUB_008110 (acetyltransferase, putative)
27.5825	27.2378	27.3667	28.7542	28.7149	28.2182	3.9521e-241	4432500000	12	18.5	0.00427586	1.16675	27.3957	28.5624	AFUA_1g12340;AFUB_011810	>AFUA_1g12340 (Putative carnitine acetyl transferase with a predicted role in acetate metabolism;transcript up-regulated in conidia upon exposure to neutrophils);>AFUB_011810 (carnitine acetyl transferase)
26.77	27.8451	27.6095	28.5179	28.4856	28.657	2.97e-53	3447400000	5	51.9	0.0256822	1.14531	27.4082	28.5535	AFUA_2g03260;AFUB_020330	>AFUA_2g03260 (Has domain(s) with predicted RNA binding, nucleotide binding activity, role in RNA processing and cytoplasm, nucleus localization);>AFUB_020330 (RNA binding protein (Rbm8A), putative)
26.3424	26.7087	26.072	27.1919	27.9185	27.1794	5.4804e-45	2530500000	8	26.6	0.0261086	1.05559	26.3744	27.4299	AFUA_4g03660;AFUB_099360	>AFUA_4g03660 (Putative acid phosphatase, phoB-regulated);>AFUB_099360 (acid phosphatase, putative)
29.1874	29.2683	28.8886	30.3977	29.7974	30.2264	1.1198e-60	10469000000	14	14.2	0.00849856	1.02577	29.1148	30.1405	AFUA_3g14370;AFUB_034860	>AFUA_3g14370 (Has domain(s) with predicted DNA binding, DNA-directed RNA polymerase activity, ribonucleoside binding, zinc ion binding activity, role in transcription, DNA-dependent and nucleus localization);>AFUB_034860 (DNA-directed RNA polymerase III l
27.8362	27.3163	27.0252	28.2551	28.7371	28.199	1.855e-205	4941900000	10	32.3	0.0263711	1.00453	27.3926	28.3971	AFUA_8g04120;AFUB_083440;AFUA_1g00420	>AFUA_8g04120 (Putative carboxypeptidase S1;predicted signal sequence for secretion;predicted gene pair with AFUA_A_1G00420);>AFUB_083440 (carboxypeptidase S1, putative);>AFUA_1g00420 (Carboxypeptidase S1;induced by growth on BSA as a sole nitrogen sour
27.391	27.6017	27.6527	26.7479	26.427	26.402	1.5846e-120	4295200000	13	41.5	0.00172899	-1.02285	27.5485	26.5256	AFUA_5g11390;AFUB_058960	>AFUA_5g11390 (Has domain(s) with predicted DNA binding, sequence-specific DNA binding transcription factor activity and role in regulation of transcription, DNA-dependent);>AFUB_058960 (APSES transcription factor, putative)
24.245	24.798	24.4338	23.4825	23.4433	NaN	1.507e-19	350150000	5	18.3	0.0162591	-1.02936	24.4922	23.4629	AFUB_004120;AFUA_1g03710	>AFUB_004120 (C2H2 finger domain protein, putative);>AFUA_1g03710 (Has domain(s) with predicted DNA binding, zinc ion binding activity and intracellular localization)
28.9586	29.4232	29.4323	27.9408	28.1307	28.5934	0	7640200000	10	29	0.0135306	-1.04973	29.2714	28.2216	AFUA_5g02160;AFUB_050690	>AFUA_5g02160 (Has domain(s) with predicted exonuclease activity, nucleic acid binding, nucleotide binding, zinc ion binding activity and intracellular localization);>AFUB_050690 (RNA binding protein (Arp), putative)
24.214	24.2554	NaN	22.9588	NaN	23.3817	2.4743e-22	424920000	7	29.9	0.0376034	-1.06448	24.2347	23.1702	AFUA_2g10960;AFUB_026740	>AFUA_2g10960 (Putative alcohol dehydrogenase);>AFUB_026740 (alcohol dehydrogenase, putative)
27.9444	27.3384	27.4245	26.4066	26.2292	26.7944	1.3298e-51	7372200000	5	37.8	0.0123612	-1.09237	27.5691	26.4767	AFUA_1g06770;AFUB_007150	>AFUA_1g06770 (40S ribosomal protein S26);>AFUB_007150 (40S ribosomal protein S26)
24.2052	24.1681	24.8119	23.1027	NaN	23.5	5.1728e-56	978860000	7	67.8	0.037883	-1.09367	24.395	23.3014	AFUA_3g01340;AFUB_047040	>AFUA_3g01340 (Has domain(s) with predicted carbon-sulfur lyase activity and role in metabolic process);>AFUB_047040 (DUF636 domain protein)
25.9584	26.0151	25.6997	24.5012	24.6262	25.2423	1.514e-21	1132200000	7	11.7	0.0114529	-1.10117	25.8911	24.7899	AFUA_1g06400;AFUB_006780	>AFUA_1g06400 (Serine/threonine protein kinase related to the PKA catalytic subunit;involved in cAMP signaling, SchA);>AFUB_006780 (cAMP-dependent protein kinase-like, putative)
27.8558	27.7212	27.8097	26.4069	26.7599	26.7391	1.2183e-220	9273600000	18	50.7	0.000660378	-1.16027	27.7956	26.6353	AFUA_4g03650;AFUB_099370	>AFUA_4g03650 (Ribosome associated DnaJ chaperone Zuotin);>AFUB_099370 (ribosome associated DnaJ chaperone Zuotin, putative)
26.5496	26.2691	26.558	25.1298	25.3718	25.3588	7.4994e-31	2098700000	4	13	0.000681929	-1.17211	26.4589	25.2868	AFUA_1g11780;AFUB_011220	>AFUA_1g11780 (Ortholog of A. nidulans FGSC A4 : AN1116, A. niger CBS 513.88 : An08g03970, A. oryzae RIB40 : AO090038000243, A. niger ATCC 1015 : 47578-mRNA and Aspergillus carbonarius ITEM 5010 : Acar5010_503168);>AFUB_011220 (conserved hypothetical prote
32.3475	31.8697	32.618	31.1492	31.1072	31.0043	0	88097000000	16	62.9	0.00590774	-1.19149	32.2784	31.0869	AFUA_6g02750;AFUB_095550	>AFUA_6g02750 (Nascent polypeptide-associated complex (NAC) subunit beta;protein level decreases upon heat shock);>AFUB_095550 (nascent polypeptide-associated complex (NAC) subunit, putative)
26.4129	25.2483	26.0898	24.5455	24.3389	24.9409	2.002e-53	1298200000	8	17.7	0.0283116	-1.30855	25.917	24.6084	AFUA_6g10730;AFUB_076770	>AFUA_6g10730 (Ortholog(s) have nuclear periphery localization);>AFUB_076770 (nucleoporin NUP49/NSP49, putative)
29.0154	29.285	29.7542	27.5365	28.3769	28.1566	0	8266500000	11	39.6	0.0160414	-1.32822	29.3515	28.0233	AFUB_002080;AFUA_1g01680	>AFUB_002080 (branched-chain amino acid aminotransferase);>AFUA_1g01680 (Branched-chain amino acid aminotransferase;induced by growth on BSA as a sole nitrogen source)
29.2937	28.8407	28.9328	27.6522	27.5904	27.5952	1.5897e-234	12061000000	11	35.3	0.000541663	-1.40979	29.0224	27.6126	AFUA_1g05340;AFUB_005690	>AFUA_1g05340 (40S ribosomal protein S19);>AFUB_005690 (40S ribosomal protein S19)
25.9404	25.7939	25.6067	24.5472	24.497	24.0602	5.6254e-39	857820000	6	23.2	0.00149655	-1.4122	25.7803	24.3681	AFUA_3g14920	>AFUA_3g14920 (Ortholog of A. oryzae RIB40 : AO090102000309 and Aspergillus flavus NRRL 3357 : AFL2T_09729) Ortholog(s) have histone methyltransferase activity (H3-K9 specific) activity, AfuvipB
NaN	27.0299	26.8315	25.6198	25.4975	25.0825	3.6503e-81	1070100000	9	6.4	0.0062944	-1.53077	26.9307	25.3999	AFUA_6g12400;AFUB_078400	>AFUA_6g12400 (Putative 1,3-beta-glucan synthase catalytic subunit, major subunit of glucan synthase;predicted transmembrane protein;essential);>AFUB_078400 (1,3-beta-glucan synthase catalytic subunit FksP)
29.2659	28.3899	28.2289	26.9854	27.05	27.1047	2.9582e-191	26164000000	8	81.6	0.00815713	-1.58155	28.6283	27.0467	AFUA_2g15290;AFUB_030960	>AFUA_2g15290 (Conidia-enriched protein of unknown function;transcript downregulated in response to voriconazole;hypoxia repressed protein);>AFUB_030960 (DUF636 domain protein)
26.0389	26.3479	25.9524	24.3074	25.1789	23.9434	1.3636e-35	1301600000	7	28.4	0.0132307	-1.63652	26.1131	24.4765	AFUA_5g05950;AFUB_053490	>AFUA_5g05950 (Has domain(s) with predicted protein domain specific binding activity and cytoplasm localization);>AFUB_053490 (BAR adaptor protein RVS161, putative)
27.3362	26.9171	27.5906	25.5851	NaN	25.0884	1.6864e-104	1514600000	10	16.4	0.00847281	-1.94457	27.2813	25.3367	AFUA_1g14500;AFUB_014030	>AFUA_1g14500 (Ortholog of A. nidulans FGSC A4 : AN0781, A. niger CBS 513.88 : An01g12470, A. oryzae RIB40 : AO090011000360, A. niger ATCC 1015 : 46347-mRNA and Aspergillus terreus NIH2624 : ATET_00648);>AFUB_014030 (conserved hypothetical protein)
Proteins uniquely detected in ΔgliTgtmA GT
gliTGT_1	gliTGT_2	gliTGT_3	gliT GT	gliTgtmAGT_1	gliTgtmAGT_2	gliTgtmAGT_3	gliTgtmA GT	PEP	Intensity	Peptides	Seq coverage [%]	Protein IDs	Fasta headers
NaN	NaN	NaN	0	26.5417	25.3986	25.4687	3	9.5203e-21	656060000	7	14.5	AFUA_1g04460;AFUB_004810	>AFUA_1g04460 (Has domain(s) with predicted ATP binding, lysine-tRNA ligase activity, nucleic acid binding activity, role in lysyl-tRNA aminoacylation and cytoplasm localization);>AFUB_004810 (lysyl-tRNA synthetase, putative)
NaN	NaN	NaN	0	23.6693	24.7499	23.6206	3	5.0354e-24	446140000	3	7.9	AFUA_1g12410;AFUB_011880	>AFUA_1g12410 (Has domain(s) with predicted monooxygenase activity and role in oxidation-reduction process);>AFUB_011880 (salicylate hydroxylase, putative)
NaN	NaN	NaN	0	24.5321	25.5731	24.1036	3	5.2459e-33	377560000	3	10.3	AFUA_1g15260;AFUB_014810	>AFUA_1g15260 (Ortholog of A. nidulans FGSC A4 : AN0860, A. niger CBS 513.88 : An01g13370, A. oryzae RIB40 : AO090103000449, AO090005001207, A. niger ATCC 1015 : 205440-mRNA and Aspergillus terreus NIH2624 : ATET_00826);>AFUB_014810 (conserved hypothetical
NaN	NaN	NaN	0	24.2511	23.6421	23.8175	3	6.1885e-14	261260000	4	14.4	AFUA_3g06220;AFUB_042840	>AFUA_3g06220 (Ortholog of A. niger CBS 513.88 : An11g10140, A. oryzae RIB40 : AO090020000396, A. niger ATCC 1015 : 39468-mRNA and Aspergillus terreus NIH2624 : ATET_08806);>AFUB_042840 (complex I intermediate associated protein (Cia30), putative)
NaN	NaN	NaN	0	26.9087	26.8465	25.9827	3	1.5409e-45	644380000	4	38.1	AFUA_3g14580;AFUB_034650	>AFUA_3g14580 (Has domain(s) with predicted hydrolase activity and role in dUTP metabolic process);>AFUB_034650 (dUTPase, putative)
NaN	NaN	NaN	0	28.1954	26.7965	29.3593	3	1.3443e-75	1797700000	2	34.4	AFUA_5g03780;AFUB_052290	>AFUA_5g03780 (Putative L-PSP endoribonuclease family protein);>AFUB_052290 (L-PSP endoribonuclease family protein (Brt1), putative)
NaN	NaN	NaN	0	26.3047	26.433	27.0115	3	3.1838e-69	529120000	7	5.2	AFUA_6g09660;AFUB_075710	>AFUA_6g09660 (Non-ribosomal peptide synthetase encoded in the gliotoxin biosynthetic gene cluster;catalyzes the first step in gliotoxin biosynthesis;regulated by the transcription factor StuA;expression increases in vivo);>AFUB_075710 (nonribosomal pep
NaN	NaN	NaN	0	26.317	25.0912	27.0579	3	3.1126e-81	1289300000	9	19.5	AFUB_092260;AFUA_7g06680	>AFUB_092260 (AAA family ATPase, putative);>AFUA_7g06680 (AAA-family ATPase)
Proteins uniquely detected in ΔgliT GT
gliTGT_1	gliTGT_2	gliTGT_3	gliT GT	gliTgtmAGT_1	gliTgtmAGT_2	gliTgtmAGT_3	gliTgtmA GT	PEP	Intensity	Peptides	Seq coverage [%]	Protein IDs	Fasta headers
22.8155	23.4068	22.8762	3	NaN	NaN	NaN	0	4.5731e-10	148830000	4	16.9	AFUA_1g03035;AFUB_003430	>AFUA_1g03035 (Has domain(s) with predicted metal ion binding, phosphoric diester hydrolase activity);>AFUB_003430 (HD superfamily hydrolase, putative)
32.0234	32.0788	31.5258	3	NaN	NaN	NaN	0	0	23564000000	11	45.1	AFUA_2g11120;AFUB_026880	>AFUA_2g11120 (Has domain(s) with predicted methyltransferase activity);>AFUB_026880 (GtmA)
24.5803	24.1316	23.634	3	NaN	NaN	NaN	0	4.0596e-32	437210000	8	17.9	AFUA_2g16510;AFUB_032190	>AFUA_2g16510 (Ortholog of A. nidulans FGSC A4 : AN7335, A. niger CBS 513.88 : An15g06990, A. oryzae RIB40 : AO090102000205, A. niger ATCC 1015 : 56378-mRNA and Aspergillus terreus NIH2624 : ATET_02289);>AFUB_032190 (conserved hypothetical protein)
26.7623	26.8979	26.4113	3	NaN	NaN	NaN	0	5.668e-82	1486400000	10	50.8	AFUA_3g01320;AFUB_047060	>AFUA_3g01320 (Has domain(s) with predicted homocysteine S-methyltransferase activity);>AFUB_047060 (homocysteine S-methyltransferase, putative)
23.85	23.5674	24.9968	3	NaN	NaN	NaN	0	6.23e-18	328210000	7	11.5	AFUA_3g05830;AFUB_043200	>AFUA_3g05830 (Ortholog of A. nidulans FGSC A4 : AN10409, A. niger CBS 513.88 : An11g10770, A. oryzae RIB40 : AO090020000051, A. niger ATCC 1015 : 39512-mRNA and Aspergillus terreus NIH2624 : ATET_08957);>AFUB_043200 (conserved hypothetical protein) Btz Btz domain
[truncated: 4 more rows]

## Sheet: gliTgtmA vs gliT MeOH
Table S3. E. ΔgliT vs ΔgliTgtmA MeOH Exposure: Proteins significantly altered in abundance sorted by fold change
[truncated: 29 more rows]
